# Supplementary material for: Revision of the Southeast Asian millipede genus Orthomorpha Bollman, 1893, with the proposal of a new genus (Diplopoda, Polydesmida, Paradoxosomatidae)
Source: Zookeys. 2011 Sep 29;(131):1–161. doi: 10.3897/zookeys.131.1921 (PMC3208436; doi:10.3897/zookeys.131.1921)
Supplement: XML Treatment for Orthomorpha [file zookeys.131.1921-treatment1.xml]

<!DOCTYPE tp:taxon-treatment
  PUBLIC "-//TaxonX//DTD Taxonomic Treatment Publishing DTD v0 20100105//EN" "tax-treatment-NSO.dtd">
<tp:taxon-treatment xmlns:tp="http://www.plazi.org/taxpub"><tp:treatment-meta><mixed-citation publication-type="journal"><person-group><name><surname>Likhitrakarn</surname><given-names>Natdanai</given-names></name><name><surname>Golovatch</surname><given-names>Sergei I.</given-names></name><name><surname>Panha</surname><given-names>Somsak</given-names></name></person-group><article-title>Revision of the Southeast Asian millipede genus 
                    <italic>Orthomorpha</italic> Bollman, 1893, with the proposal of a new genus (Diplopoda, Polydesmida, Paradoxosomatidae)
                </article-title><source>Zookeys</source><day>29</day><month>9</month><year>2011</year><volume>2011</volume><issue>131</issue><fpage>1</fpage><lpage>161</lpage><pub-id pub-id-type="doi">10.3897/zookeys.131.1921</pub-id></mixed-citation></tp:treatment-meta><tp:nomenclature><tp:taxon-name>
                        <tp:taxon-name-part taxon-name-part-type="genus">Orthomorpha</tp:taxon-name-part>
                    <object-id xmlns:xlink="http://www.w3.org/1999/xlink" xlink:type="simple">http://species-id.net/wiki/Orthomorpha</object-id>
                    </tp:taxon-name><tp:taxon-authority>Bollman, 1893</tp:taxon-authority><tp:nomenclature-citation-list><tp:nomenclature-citation><tp:taxon-name>Orthomorpha</tp:taxon-name><comment><xref ref-type="bibr" rid="B14">Bollman 1893</xref>: 159 (N).</comment></tp:nomenclature-citation><tp:nomenclature-citation><tp:taxon-name>Orthomorpha</tp:taxon-name><comment> – <xref ref-type="bibr" rid="B43">Jeekel 1963</xref>: 261 (D).</comment></tp:nomenclature-citation></tp:nomenclature-citation-list></tp:nomenclature><tp:treatment-sec sec-type="Diagnosis"><title>Diagnosis.</title><p>A genus of <tp:taxon-name>Orthomorphini</tp:taxon-name> with 20 segments. Body medium- to large-sized, adults ca 15–50 mm long, ca 1.1–3.1 and 1.5–6.7 mm wide on midbody pro- and metazona, respectively. Paraterga invariably well-developed, metazonite to prozonite width ratio being ca 1.6–1.7. Adenostyles on ♂ legs 1 missing. Sternal lobe or cone(s) between ♂ coxae 4 present or absent.</p><p>Gonopod with a long, subcylindrical, distodorsally usually setose coxite and a normal, cylindrical cannula. Telopodite mostly very slender and long, modestly curved. Prefemoral portion densely setose, about as long as (rarely) to ca 2–3 times (usually) shorter than femorite (measured together with “postfemoral” part lying distal to lateral sulcus). Femorite without evidence of torsion (= seminal groove running only mesally), often slightly enlarged distally, mostly with a clear-cut, oblique, distolateral sulcus demarcating a “postfemoral” part. Solenophore only moderately strongly curved mesad or caudomesad, consisting of modestly developed laminae lateralis and medialis, yet with lamina lateralis somewhat larger than lamina medialis, both sheathing a similarly long, simple, flagelliform solenomere with a barely exposed tip; tip of solenophore never deeply split, normally poorly bi- or trifid, some of apical prongs being either minute denticles or lappets, or small teeth, or completely reduced.</p><p>Type-species: <italic><tp:taxon-name>Polydesmus beaumontii</tp:taxon-name></italic> Le Guillou, 1841, by subsequent designation by <xref ref-type="bibr" rid="B60">Pocock (1909)</xref>.</p></tp:treatment-sec><tp:treatment-sec sec-type="Remarks"><title>Remarks.</title><p>The <tp:taxon-name>Orthomorphini</tp:taxon-name> is certainly the most diverse tribe of Oriental <tp:taxon-name>Paradoxosomatinae</tp:taxon-name> both at the generic and species levels. It is generally characterized by the gonopod showing a simple, usually subcylindrical (= normally not excavate mesa<!--PageBreak-->lly) and elongate femorite devoid both of torsion (= the seminal groove running entirely or nearly entirely on the mesal side) and processes/outgrowths. A distolateral sulcus demarcating a “postfemoral” part is usually, but not always, present. A solenomere is always long and flagelliform, starting on top of the femorite (+ “postfemoral” part, if any) at the base of a more or less elaborate solenophore, the latter being demarcated by an evident cingulum or mesal sulcus. The solenophore always consists of well- to moderately well developed, often subequal, lamellar lamina lateralis and lamina medialis, both only modestly curved mesad or caudomesad and both supporting and sheathing at least most of the solenomere. It is the solenophore that provides most of the generic characters in <tp:taxon-name>Orthomorphini</tp:taxon-name>, such as the presence or absence of additional structures (processes or lobes) at its base, near midway and/or at its tip (<xref ref-type="bibr" rid="B46">Jeekel 1968</xref>; <xref ref-type="bibr" rid="B29">Golovatch 1997a</xref>, <xref ref-type="bibr" rid="B32">2000</xref>, <xref ref-type="bibr" rid="B33">2009</xref>).</p><p><italic><tp:taxon-name>Orthomorpha</tp:taxon-name></italic> is basically characterized by very broad paraterga, coupled with the gonopod showing mostly an elongate, slender femorite (+ “postfemoral” part, if any) and a long, modestly curved solenophore bearing additional structures neither at its midway nor near its base; the tip of the solenophore is never deeply split, normally poorly bi- or trifid, some of the apical prongs being either minute denticles or lappets, or small teeth, or completely reduced.</p><p>Based on the broad paraterga and the conformation of the solenophore, <italic><tp:taxon-name>Orthomorpha</tp:taxon-name></italic> comes closest to the continental Southeast Asian <italic><tp:taxon-name>Antheromorpha</tp:taxon-name></italic> Jeekel, 1968 (see above), the Philippine <italic><tp:taxon-name>Luzonomorpha</tp:taxon-name></italic> Hoffman, 1973 and the basically Bornean <italic><tp:taxon-name>Gigantomorpha</tp:taxon-name></italic> Jeekel, 1963 (<xref ref-type="bibr" rid="B43">Jeekel 1963</xref>, <xref ref-type="bibr" rid="B48">1980a</xref>; <xref ref-type="bibr" rid="B39">Hoffman 1973</xref>; <xref ref-type="bibr" rid="B28">Golovatch 1996</xref>, <xref ref-type="bibr" rid="B29">1997a</xref>). However, <italic><tp:taxon-name>Antheromorpha</tp:taxon-name></italic> species show a very deeply split tip of the solenophore, <italic><tp:taxon-name>Gigantomorpha</tp:taxon-name></italic> species demonstrate a somewhat flattened and bisinuate gonofemorite, usually also a more elaborate, often deeply split solenophore tip, whereas in <italic><tp:taxon-name>Luzonomorpha</tp:taxon-name></italic> the tip is deeply bispinose. A similarly poorly bi- or trifid gonopod is only observed in <italic><tp:taxon-name>Orthomorphoides</tp:taxon-name></italic> gen. n., but its species differ from <italic><tp:taxon-name>Orthomorpha</tp:taxon-name></italic> in much smaller bodies, in the rather poorly developed paraterga and at least in some of the apical prongs of the solenophore being short spines (see below).</p></tp:treatment-sec><ref-list><ref id="B14"><mixed-citation xmlns:xlink="http://www.w3.org/1999/xlink" xlink:type="simple"><person-group><name name-style="western"><surname>Bollman</surname><given-names>CH</given-names></name></person-group> (<year>1893</year>)<article-title>: Notes upon the North American myriapods described by C. L. Koch.</article-title><source>Bulletin of the United States National Museum </source><volume>46</volume>: <fpage>150</fpage>-<lpage>152</lpage>.</mixed-citation></ref><ref id="B43"><mixed-citation xmlns:xlink="http://www.w3.org/1999/xlink" xlink:type="simple"><person-group><name name-style="western"><surname>Jeekel</surname><given-names>CAW</given-names></name></person-group> (<year>1963</year>)<article-title> Paradoxosomatidae from Borneo (Diplopoda, Polydesmida).</article-title><source>Tijdschrift voor Entomologie </source><volume>106</volume>: <fpage>205</fpage>-<lpage>283</lpage>.</mixed-citation></ref><ref id="B60"><mixed-citation xmlns:xlink="http://www.w3.org/1999/xlink" xlink:type="simple"><person-group><name name-style="western"><surname>Pocock</surname><given-names>RI</given-names></name></person-group>(<year>1909</year>), (in 1895–1910) <source>Chilopoda and Diplopoda. Biologia Centrali-Americana. British Museum, Londo,. 217 pp.</source></mixed-citation></ref><ref id="B46"><mixed-citation xmlns:xlink="http://www.w3.org/1999/xlink" xlink:type="simple"><person-group><name name-style="western"><surname>Jeekel</surname><given-names>CAW</given-names></name></person-group> (<year>1968</year>)<source> On the classification and geographical distribution of the family Paradoxosomatidae (Diplopoda, Polydesmida).</source><publisher-name>Academisch Proefschrift</publisher-name>, <publisher-loc>Rotterdam</publisher-loc>, <lpage>162</lpage> pp.</mixed-citation></ref><ref id="B29"><mixed-citation xmlns:xlink="http://www.w3.org/1999/xlink" xlink:type="simple"><person-group><name name-style="western"><surname>Golovatch</surname><given-names>SI</given-names></name></person-group> (<year>1997a</year>)<source> On several new or poorly-known Oriental Paradoxosomatidae (Diplopoda Polydesmida), V. Arthropoda Selecta 5(3–4): 131–141. [for 1996]</source></mixed-citation></ref><ref id="B32"><mixed-citation xmlns:xlink="http://www.w3.org/1999/xlink" xlink:type="simple"><person-group><name name-style="western"><surname>Golovatch</surname><given-names>SI</given-names></name></person-group> (<year>2000</year>)<source> On several new or poorly-known Oriental Paradoxosomatidae (Diplopoda Polydesmida), VII. Arthropoda Selecta 8(4): 223–228. [for 1999]</source></mixed-citation></ref><ref id="B33"><mixed-citation xmlns:xlink="http://www.w3.org/1999/xlink" xlink:type="simple"><person-group><name name-style="western"><surname>Golovatch</surname><given-names>SI</given-names></name></person-group> (<year>2009</year>)<article-title> On several new or poorly-known Oriental Paradoxosomatidae (Diplopoda Polydesmida), IX.</article-title><source>Arthropoda Selecta </source><volume>18</volume>(<issue>3–4</issue>): <fpage>119</fpage>-<lpage>124</lpage>.</mixed-citation></ref><ref id="B48"><mixed-citation xmlns:xlink="http://www.w3.org/1999/xlink" xlink:type="simple"><person-group><name name-style="western"><surname>Jeekel</surname><given-names>CAW</given-names></name></person-group> (<year>1980a</year>)<article-title> A revision of the Burmese Paradoxosomatidae (Diplopoda, Polydesmida) in the Museo Civico di Storia Naturale at Genoa (Part III).</article-title><source>Tijdschrift voor Entomologie </source><volume>123</volume>: <fpage>71</fpage>-<lpage>88</lpage>.</mixed-citation></ref><ref id="B39"><mixed-citation xmlns:xlink="http://www.w3.org/1999/xlink" xlink:type="simple"><person-group><name name-style="western"><surname>Hoffman</surname><given-names>RL</given-names></name></person-group> (<year>1973</year>)<article-title> Descriptions and allocation of new or poorly known genera and species of Paradoxosomatidae from south-eastern Asia (Diplopoda: Polydesmida).</article-title><source>Journal of Natural History </source><volume>7</volume>: <fpage>361</fpage>-<lpage>389</lpage>. <ext-link ext-link-type="uri" xlink:href="http://dx.doi.org/10.1080/00222937300770281" xlink:type="simple">doi: 10.1080/00222937300770281</ext-link></mixed-citation></ref><ref id="B28"><mixed-citation xmlns:xlink="http://www.w3.org/1999/xlink" xlink:type="simple"><person-group><name name-style="western"><surname>Golovatch</surname><given-names>SI</given-names></name></person-group> (<year>1996</year>)<article-title> The millipede family Paradoxosomatidae on Borneo, with contributions to the faunas of some other islands of the Sunda area (Diplopooda, Polydesmida).</article-title><source>Revue suisse de Zoologie </source><volume>103</volume> (<issue>1</issue>): <fpage>151</fpage>-<lpage>193</lpage>.</mixed-citation></ref></ref-list></tp:taxon-treatment>
