# Supplementary material for: Revision of the Southeast Asian millipede genus Orthomorpha Bollman, 1893, with the proposal of a new genus (Diplopoda, Polydesmida, Paradoxosomatidae)
Source: Zookeys. 2011 Sep 29;(131):1–161. doi: 10.3897/zookeys.131.1921 (PMC3208436; doi:10.3897/zookeys.131.1921)
Supplement: XML Treatment for Orthomorpha beaumontii [file zookeys.131.1921-treatment2.xml]

<!DOCTYPE tp:taxon-treatment
  PUBLIC "-//TaxonX//DTD Taxonomic Treatment Publishing DTD v0 20100105//EN" "tax-treatment-NSO.dtd">
<tp:taxon-treatment xmlns:tp="http://www.plazi.org/taxpub"><tp:treatment-meta><mixed-citation publication-type="journal"><person-group><name><surname>Likhitrakarn</surname><given-names>Natdanai</given-names></name><name><surname>Golovatch</surname><given-names>Sergei I.</given-names></name><name><surname>Panha</surname><given-names>Somsak</given-names></name></person-group><article-title>Revision of the Southeast Asian millipede genus 
                    <italic>Orthomorpha</italic> Bollman, 1893, with the proposal of a new genus (Diplopoda, Polydesmida, Paradoxosomatidae)
                </article-title><source>Zookeys</source><day>29</day><month>9</month><year>2011</year><volume>2011</volume><issue>131</issue><fpage>1</fpage><lpage>161</lpage><pub-id pub-id-type="doi">10.3897/zookeys.131.1921</pub-id></mixed-citation></tp:treatment-meta><tp:nomenclature><tp:taxon-name>
                        <tp:taxon-name-part taxon-name-part-type="genus">Orthomorpha</tp:taxon-name-part>
                        <tp:taxon-name-part taxon-name-part-type="species">beaumontii</tp:taxon-name-part>
                    <object-id xmlns:xlink="http://www.w3.org/1999/xlink" xlink:type="simple">http://species-id.net/wiki/Orthomorpha_beaumontii</object-id>
                    </tp:taxon-name><tp:taxon-authority>(Le Guillou, 1841)</tp:taxon-authority><xref ref-type="fig" rid="F1">Figs 1</xref><xref ref-type="fig" rid="F2"/><xref ref-type="fig" rid="F3">3</xref><tp:nomenclature-citation-list><tp:nomenclature-citation><tp:taxon-name>Polydesmus Beaumontii</tp:taxon-name><comment><xref ref-type="bibr" rid="B51">Le Guillou 1841</xref>: 279 (D).</comment></tp:nomenclature-citation><tp:nomenclature-citation><tp:taxon-name>Polydesmus Beaumontii</tp:taxon-name><comment> – <xref ref-type="bibr" rid="B26">Gervais 1847</xref>: 101 (D).</comment></tp:nomenclature-citation><tp:nomenclature-citation><tp:taxon-name>Polydesmus (Parademus) Beaumontii</tp:taxon-name><comment> – <xref ref-type="bibr" rid="B21">De Saussure 1859</xref>: 326 (D); Humbert &amp; <xref ref-type="bibr" rid="B22">De Saussure 1860</xref>: 670 (D).</comment></tp:nomenclature-citation><tp:nomenclature-citation><tp:taxon-name>Orthomorpha beaumonti</tp:taxon-name><comment> – <xref ref-type="bibr" rid="B14">Bollman 1893</xref>: 196 (M, R).</comment></tp:nomenclature-citation><tp:nomenclature-citation><tp:taxon-name>Orthomorpha hydrobiologica spinala</tp:taxon-name><comment><xref ref-type="bibr" rid="B9">Attems 1932</xref>: 39 (D), syn. n.</comment></tp:nomenclature-citation><tp:nomenclature-citation><tp:taxon-name>Orthomorpha spinala</tp:taxon-name><comment> – <xref ref-type="bibr" rid="B46">Jeekel 1968</xref>: 45 (M); <xref ref-type="bibr" rid="B39">Hoffman 1973</xref>: 362 (M); <xref ref-type="bibr" rid="B44">1977</xref>: 700 (M); <xref ref-type="bibr" rid="B31">Golovatch 1998</xref>: 42 (D).</comment></tp:nomenclature-citation><!--PageBreak--><tp:nomenclature-citation><tp:taxon-name>Orthomorpha beaumontii</tp:taxon-name><comment> – <xref ref-type="bibr" rid="B43">Jeekel 1963</xref>: 269 (D); <xref ref-type="bibr" rid="B46">1968</xref>: 45 (M); <xref ref-type="bibr" rid="B30">Golovatch 1997b</xref>: 79 (D); <xref ref-type="bibr" rid="B31">1998</xref>: 42 (D).</comment></tp:nomenclature-citation><tp:nomenclature-citation><tp:taxon-name>Prionopeltis</tp:taxon-name><comment> sp. (<italic><tp:taxon-name>Beaumontii</tp:taxon-name></italic>) (sic!) – <xref ref-type="bibr" rid="B1">Attems 1898</xref>: 357 (D, R) [Non],</comment></tp:nomenclature-citation><tp:nomenclature-citation><tp:taxon-name>Prionopeltis Beaumontii</tp:taxon-name><comment> Attems (sic!) – <xref ref-type="bibr" rid="B5">Attems 1914</xref>: 207 (M) [nec],</comment></tp:nomenclature-citation><tp:nomenclature-citation><tp:taxon-name>Pratinus beaumontii</tp:taxon-name><comment> (Att.) – <xref ref-type="bibr" rid="B11">Attems 1937</xref>: 122 (M) [nec].</comment></tp:nomenclature-citation></tp:nomenclature-citation-list></tp:nomenclature><tp:treatment-sec sec-type="Material examined"><title>Material examined.</title><p>Syntypes of <italic><tp:taxon-name>Orthomorpha hydrobiologica spinala</tp:taxon-name></italic>: 4 ♂, 1 ♀ (NHMW–3510), Indonesia, “Karimon Djawa Inseln” (= Pulau Karimunjawa Island, north of Java), V.1926, leg. Dammerman; 1 ♀ of <italic><tp:taxon-name>Orthomorpha hydrobiologica spinala</tp:taxon-name></italic> (NHMW–8001), Indonesia, Java, Tjibodas, no date, leg. W. S. S. van Benthem-Jutting, det. C. Attems.</p></tp:treatment-sec><tp:treatment-sec sec-type="Redescription"><title>Redescription.</title><p>Length 33–38 mm (♂), 36–38 mm (♀), width of midbody pro- and metazona 2.7–2.8 and 4.0–4.2 mm (♂), 3.1–3.3 and 4.3–4.4 mm (♀), respe<!--PageBreak-->ctively. Coloration of alcohol material upon long-term preservation rather uniformly brown with contrasting pale yellowish paraterga, venter and legs light yellow-brown (<xref ref-type="fig" rid="F2">Fig. 2</xref>).</p><p>Head usual, clypeolabral region sparsely setose, surface of vertex smooth; epicranial suture distinct. Antennae moderately long (<xref ref-type="fig" rid="F2">Fig. 2A &amp; B</xref>), reaching behind midway of body segment 3 (♂) or beyond segment 2 (♀). Head in width &lt; collum &lt; segments 3 and 4 &lt; segment 2 &lt; segments 5–16(17), gently and gradually tapering thereafter. Collum with three transverse rows of setae, 4+4 anterior, 2+2 intermediate, and 3+3 <!--PageBreak-->posterior setae; caudal corner of paraterga dentiform, pointed, directed caually (<xref ref-type="fig" rid="F2">Fig. 2A, B &amp; J</xref>). Tegument smooth and shining, prozona very finely shagreened, metaterga slightly rugulose; surface below paraterga smooth. Postcollum metaterga with two transverse rows of setae, these being always abraded and traceable as insertion points: 2+2 in anterior (pre-sulcus) row, 3+3 in posterior (postsulcus) one. Axial line barely visible both on pro- and metazona. Paraterga very strongly developed (<xref ref-type="fig" rid="F2">Fig. 2A-G, J-L</xref>), especially so in ♂, subhorizontal, always lying below dorsum, thin in lateral view, like blunt blades, a little thicker only on pore-bearing segments, always clearly projecting well behind tergal margin. Calluses delimited both dorsally and ventrally, only on segment 2 without ventral sulcus, thin, especially so on poreless segments. Paraterga 2 broad, anterior edge rounded, lateral edge with two small, but evident incisions in anterior 1/3; posterior edge evidently concave (<xref ref-type="fig" rid="F2">Fig. 2A &amp; J</xref>). Paraterga 3 and 4 subequal,<!--PageBreak--> like subsequent paraterga, anterior edge slightly rounded, bordered and fused to callus, lateral edge with a small incision in anterior third. Paraterga 15–19 with tip of caudal corner evidently curved mesad. Ozopores evident, lateral, lying in an ovoid groove at about 1/3 of metazonital length. Transverse sulcus present on metaterga 5–18, shallow, not reaching bases of paraterga, finely beaded at bottom (<xref ref-type="fig" rid="F2">Fig. 2A, C, F, J-L</xref>). Stricture between pro- and metazona narrow, shallow, beaded at bottom down to base of paraterga (<xref ref-type="fig" rid="F2">Fig. 2D &amp; E</xref>). Pleurosternal carinae complete crests only on segment 2 or segments 2 and 3, with a small, sharp, caudal tooth on segments 3–7(8) (♂) or 4–6 (♀), thereafter with a very small caudal denticle until segment 15 (♂, ♀). Epiproct (<xref ref-type="fig" rid="F2">Fig. 2E-G &amp; L</xref>) conical, flattened dorsoventrally, apical papillae well-developed, acute and directed ventrad; tip subtruncate; pre-apical papillae small, but visible. Hypoproct (<xref ref-type="fig" rid="F2">Fig. 2G</xref>) subtriangular, setiferous knobs at caudal edge well-separated.</p><p>Sterna sparsely setose, without modifications, but with a pair of small, rounded, completely separated, setose cones between ♂ coxae 4 (<xref ref-type="fig" rid="F2">Fig. 2H &amp; I</xref>). No conspicuous ridge in front of gonopod aperture. Legs long and slender, slightly incrassate in ♂, midbody ones ca 1.2–1.3 (♂) or 0.8–0.9 times (♀) as long as body height, prefemora without modifications, tarsal brushes present until legs of segment 9.</p><p>Gonopods (<xref ref-type="fig" rid="F3">Fig. 3</xref>) simple. Coxa long and slender, with several setae distodorsally. Prefemoral (= densely setose) portion more than 3 times shorter than femorite (measured until beginning of solenomere, including “postfemoral” part lying beyond lateral sulcus). Femorite slender, slightly curved and not enlarged distad, “postfemoral” part demarcated by an oblique lateral sulcus; tip of solenophore evidently trifid, middle denticle much smaller than both a terminal tooth and a subterminal lobule; solenomere about as long as solenophore, flagelliform.</p><fig id="F1" position="float" orientation="portrait"><label>Figure 1.</label><caption><p><italic><tp:taxon-name>Orthomorpha beaumontii</tp:taxon-name></italic> (Le Guillou, 1841), ♀ holotype. <bold>A, B</bold> segments 2–5, dorsal and lateral views, respectively <bold>C, D</bold> segments 10 and 11, dorsal and lateral views, respectively <bold>E</bold> segments 16–20, dorsal view <bold>F</bold> posterior part of body, ventral view (after <xref ref-type="bibr" rid="B43">Jeekel 1963</xref>).</p></caption><graphic xmlns:xlink="http://www.w3.org/1999/xlink" xlink:href="ZooKeys-131-001-g001.jpg" position="float" orientation="portrait" xlink:type="simple"/></fig><fig id="F2" position="float" orientation="portrait"><label>Figure 2.</label><caption><p><italic><tp:taxon-name>Orthomorpha beaumontii</tp:taxon-name></italic> (Le Guillou, 1841), ♂ (<bold>A–I</bold>) and ♀ (<bold>J–L</bold>) syntypes of <italic><tp:taxon-name>Orthomorpha hydrobiologica spinala</tp:taxon-name></italic> Attems, 1932. <bold>A, B, J</bold> anterior part of body, dorsal, lateral and dorsal views, respectively <bold>C, D, K</bold> segments 10 and 11, dorsal, lateral and dorsal views, respectively <bold>E–G, L</bold> posterior part of body, lateral, dorsal, ventral and dorsal views, respectively <bold>H, I</bold> sternal cones between coxae 4, subcaudal and sublateral views, respectively.</p></caption><graphic xmlns:xlink="http://www.w3.org/1999/xlink" xlink:href="ZooKeys-131-001-g002.jpg" position="float" orientation="portrait" xlink:type="simple"/></fig><fig id="F3" position="float" orientation="portrait"><label>Figure 3.</label><caption><p><italic><tp:taxon-name>Orthomorpha beaumontii</tp:taxon-name></italic> (Le Guillou, 1841), ♂ syntype of <italic><tp:taxon-name>Orthomorpha hydrobiologica spinala</tp:taxon-name></italic> Attems, 1932. <bold>A,</bold> <bold>B</bold> right gonopod, lateral and mesal views, respectively.</p></caption><graphic xmlns:xlink="http://www.w3.org/1999/xlink" xlink:href="ZooKeys-131-001-g003.jpg" position="float" orientation="portrait" xlink:type="simple"/></fig></tp:treatment-sec><tp:treatment-sec sec-type="Remarks"><title>Remarks.</title><p>A complete historical review of the typification of <italic><tp:taxon-name>Orthomorpha</tp:taxon-name></italic> has long been provided by <xref ref-type="bibr" rid="B43">Jeekel (1963)</xref>. Despite some confusion, <italic><tp:taxon-name>Orthomorpha</tp:taxon-name></italic> was properly typified by <xref ref-type="bibr" rid="B60">Pocock (1909)</xref>, with <italic><tp:taxon-name>Orthomorpha beaumontii</tp:taxon-name></italic> (Le Guillou, 1841) serving as the type-species.</p><p>Originally described as a subspecies of <italic><tp:taxon-name>Orthomorpha hydrobiologica</tp:taxon-name></italic> (see <xref ref-type="bibr" rid="B9">Attems 1932</xref>), not as a variety as mistakenly quoted by <xref ref-type="bibr" rid="B46">Jeekel (1968)</xref>, <italic>spinala</italic> has since been treated as a full species (<xref ref-type="bibr" rid="B46">Jeekel 1968</xref>). The above samples, especially the only available ♀ syntype, agree in almost every detail with the very accurate redescription of the <italic><tp:taxon-name>Orthomorpha beaumontii</tp:taxon-name></italic> holotype provided by <xref ref-type="bibr" rid="B43">Jeekel (1963)</xref>, making a restudy of the holotype superfluous. The few differences, such as size (4.4 vs 5.0 mm), coloration (brown vs blackish), the shape of the caudal tooth on pleurosternal carinae (sharp teeth vs triangular lappets), the presence of an anterolateral denticle on paraterga (very small vs virtually missing) etc., are deemed too minor, rather reflecting individual or population-level variation, to consider <italic><tp:taxon-name>Orthomorpha spinala</tp:taxon-name></italic> as being distinct from <italic><tp:taxon-name>Orthomorpha beaumontii</tp:taxon-name></italic> at the species level. Hence the new synonymy advanced. In addition, the type series of <italic><tp:taxon-name>Orthomorpha spinala</tp:taxon-name></italic> derives from an islet lying nearly halfway between Java and the <italic>beaumontii</italic> type locality, Borneo.</p><p><xref ref-type="bibr" rid="B43">Jeekel (1963)</xref>, when trying to find the closest match among the known <italic><tp:taxon-name>Orthomorpha</tp:taxon-name></italic> species to the holotype of <italic><tp:taxon-name>Orthomorpha beaumontii</tp:taxon-name></italic>, emphasized its especially strong similarities to <italic><tp:taxon-name>Orthomorpha weberi</tp:taxon-name></italic>. Slight differences were only noted in the shape of the paraterga. It <!--PageBreak-->was this that allowed Jeekel to unequivocally conserve the concept of <italic><tp:taxon-name>Orthomorpha</tp:taxon-name></italic>. Zoogeographically, the strong morphological similarities between <italic><tp:taxon-name>Orthomorpha beaumontii</tp:taxon-name></italic> and <italic><tp:taxon-name>Orthomorpha weberi</tp:taxon-name></italic> make sense, because the latter species is endemic to Java, Indonesia.</p><p>With the above synonymization, the nomenclature of <italic><tp:taxon-name>Orthomorpha</tp:taxon-name></italic> becomes stabilized, confirming this genus’ present scope. The identity of its type-species, <italic><tp:taxon-name>Orthomorpha beaumontii</tp:taxon-name></italic>, has been refined, based on male characters as well.</p><p><xref ref-type="bibr" rid="B14">Bollman (1893)</xref>, when proposing <italic><tp:taxon-name>Orthomorpha</tp:taxon-name></italic> as a replacement name for the preoccupied <italic><tp:taxon-name>Paradesmus</tp:taxon-name></italic> De Saussure, 1859, synonymized <italic><tp:taxon-name>Orthomorpha beaumontii</tp:taxon-name></italic> with <italic><tp:taxon-name>Orthomorpha spectabilis</tp:taxon-name></italic> (Karsch, 1881), the latter species from Java. Apparently because he provided no evidence whatsoever to substantiate his synonymization, it has since been neglected, <italic>spectabilis</italic> still remaining a dubious name (e.g. <xref ref-type="bibr" rid="B11">Attems 1937</xref>; <xref ref-type="bibr" rid="B46">Jeekel 1968</xref>).</p><p>(<xref ref-type="bibr" rid="B1">Attems (1898</xref>, <xref ref-type="bibr" rid="B5">1914</xref>, <xref ref-type="bibr" rid="B11">1937</xref>) referred to <italic>beaumontii</italic> a sample from Java, Indonesia which he had received from the Berlin Museum, thus providing a second record of this species. However, because the gonopod tip of that sample shows a remarkably small subterminal lappet, while the paraterga and pleurosternal carinae slightly differ in shape from those of <italic>beaumontii</italic>, there can be no doubt of Attems’ misidentification. Hence our references to it as such in the catalogue section above.</p><sec sec-type="Species with only a single terminal lobule on the gonopod tip"><title>Species with only a single terminal lobule on the gonopod tip</title></sec></tp:treatment-sec><ref-list><ref id="B43"><mixed-citation xmlns:xlink="http://www.w3.org/1999/xlink" xlink:type="simple"><person-group><name name-style="western"><surname>Jeekel</surname><given-names>CAW</given-names></name></person-group> (<year>1963</year>)<article-title> Paradoxosomatidae from Borneo (Diplopoda, Polydesmida).</article-title><source>Tijdschrift voor Entomologie </source><volume>106</volume>: <fpage>205</fpage>-<lpage>283</lpage>.</mixed-citation></ref><ref id="B51"><mixed-citation xmlns:xlink="http://www.w3.org/1999/xlink" xlink:type="simple"><person-group><name name-style="western"><surname>Le Guillou</surname><given-names>EJF</given-names></name></person-group> (<year>1841</year>)<article-title> [Catalogue raisonné des insectes recueillis pendant le voyage de circumnavigation des corvettes l’Astrolabe et la Zelée]. L’Institut, journal universal des sciences et des sociétés savantes.</article-title><source>Société philomathique de Paris </source><volume>9</volume> (<issue>599</issue>): <fpage>279</fpage>-<lpage>280</lpage>.</mixed-citation></ref><ref id="B26"><mixed-citation xmlns:xlink="http://www.w3.org/1999/xlink" xlink:type="simple"><person-group><name name-style="western"><surname>Gervais</surname><given-names>P</given-names></name></person-group> (<year>1847</year>)<article-title> Myriapodes.</article-title> In: <person-group><name name-style="western"><surname>Walckenaer</surname><given-names>C</given-names></name></person-group> (<role>Ed</role>). <issue-title>Histoire naturelle des Insectes.</issue-title><source>Aptères IV</source>: <fpage>1</fpage>-<lpage>623</lpage>.</mixed-citation></ref><ref id="B21"><mixed-citation xmlns:xlink="http://www.w3.org/1999/xlink" xlink:type="simple"><person-group><name name-style="western"><surname>De Saussaure</surname><given-names>H</given-names></name></person-group> (<year>1859</year>)<article-title> Note sur la famille des Polydesmides, principalement au point de vue des espèces américaines.</article-title><source>Linnaea Entomologica </source><volume>13</volume>: <fpage>318</fpage>-<lpage>327</lpage>.</mixed-citation></ref><ref id="B22"><mixed-citation xmlns:xlink="http://www.w3.org/1999/xlink" xlink:type="simple"><person-group><name name-style="western"><surname>De Saussure</surname><given-names>H</given-names></name></person-group> (<year>1860</year>)<article-title> Essai d’une faune de Myriapodes du Mexique, avec la description de quelques espèces des autres parties de l’Amérique.</article-title><source>Mémoires de la Société de Physique et d’Histoire Naturelle de Genève </source><volume>15</volume>: <fpage>259</fpage>-<lpage>394</lpage>.</mixed-citation></ref><ref id="B14"><mixed-citation xmlns:xlink="http://www.w3.org/1999/xlink" xlink:type="simple"><person-group><name name-style="western"><surname>Bollman</surname><given-names>CH</given-names></name></person-group> (<year>1893</year>)<article-title>: Notes upon the North American myriapods described by C. L. Koch.</article-title><source>Bulletin of the United States National Museum </source><volume>46</volume>: <fpage>150</fpage>-<lpage>152</lpage>.</mixed-citation></ref><ref id="B9"><mixed-citation xmlns:xlink="http://www.w3.org/1999/xlink" xlink:type="simple"><person-group><name name-style="western"><surname>Attems</surname><given-names>C</given-names></name></person-group> (<year>1932</year>)<article-title> Neue Polydesmiden des Museums Buitenzorg.</article-title><source>Treubia </source><volume>14</volume> (<issue>1</issue>): <fpage>29</fpage>-<lpage>41</lpage>.</mixed-citation></ref><ref id="B46"><mixed-citation xmlns:xlink="http://www.w3.org/1999/xlink" xlink:type="simple"><person-group><name name-style="western"><surname>Jeekel</surname><given-names>CAW</given-names></name></person-group> (<year>1968</year>)<source> On the classification and geographical distribution of the family Paradoxosomatidae (Diplopoda, Polydesmida).</source><publisher-name>Academisch Proefschrift</publisher-name>, <publisher-loc>Rotterdam</publisher-loc>, <lpage>162</lpage> pp.</mixed-citation></ref><ref id="B39"><mixed-citation xmlns:xlink="http://www.w3.org/1999/xlink" xlink:type="simple"><person-group><name name-style="western"><surname>Hoffman</surname><given-names>RL</given-names></name></person-group> (<year>1973</year>)<article-title> Descriptions and allocation of new or poorly known genera and species of Paradoxosomatidae from south-eastern Asia (Diplopoda: Polydesmida).</article-title><source>Journal of Natural History </source><volume>7</volume>: <fpage>361</fpage>-<lpage>389</lpage>. <ext-link ext-link-type="uri" xlink:href="http://dx.doi.org/10.1080/00222937300770281" xlink:type="simple">doi: 10.1080/00222937300770281</ext-link></mixed-citation></ref><ref id="B44"><mixed-citation xmlns:xlink="http://www.w3.org/1999/xlink" xlink:type="simple"><person-group><name name-style="western"><surname>Jeekel</surname><given-names>CAW</given-names></name></person-group> (<year>1964</year>)<article-title> A new species of <italic>Orthomorpha</italic> Bollman from Thailand observed in migration, with taxonomic notes on the genus (Diplopoda).</article-title><source>Tijdschrift voor Entomologie </source><volume>107</volume>: <fpage>355</fpage>-<lpage>364</lpage></mixed-citation></ref><ref id="B31"><mixed-citation xmlns:xlink="http://www.w3.org/1999/xlink" xlink:type="simple"><person-group><name name-style="western"><surname>Golovatch</surname><given-names>SI</given-names></name></person-group> (<year>1998</year>)<source> On several new or poorly-known Oriental Paradoxosomatidae (Diplopoda Polydesmida), VI. Arthropoda Selecta 6(3–4): 35–46. [for 1997]</source></mixed-citation></ref><ref id="B30"><mixed-citation xmlns:xlink="http://www.w3.org/1999/xlink" xlink:type="simple"><person-group><name name-style="western"><surname>Golovatch</surname><given-names>SI</given-names></name></person-group> (<year>1997b</year>)<article-title> Review of the Sunda <italic>weberi</italic>-group of <italic>Orthomorpha</italic> Bollman, 1893, with the description of two new species (Diplopoda, Polydesmida, Paradoxosomatidae).</article-title><source>Miscellània Zoológica </source><volume>20</volume> (<issue>1</issue>): <fpage>73</fpage>-<lpage>80</lpage>.</mixed-citation></ref><ref id="B1"><mixed-citation xmlns:xlink="http://www.w3.org/1999/xlink" xlink:type="simple"><person-group><name name-style="western"><surname>Attems</surname><given-names>C</given-names></name></person-group> (<year>1898</year>)<article-title> System der Polydesmiden. I. Theil.</article-title><source>Denkschriften der Kaiserlichen Akademie der Wissenschaften zu Wien, mathematisch-naturwissenschaftliche Classe </source><volume>67</volume>: <fpage>221</fpage>-<lpage>482</lpage>.</mixed-citation></ref><ref id="B5"><mixed-citation xmlns:xlink="http://www.w3.org/1999/xlink" xlink:type="simple"><person-group><name name-style="western"><surname>Attems</surname><given-names>C</given-names></name></person-group> (<year>1914</year>)<source> Die indo-australischen Myriopoden. Archiv für Naturgeschichte 80A: 1–398.</source></mixed-citation></ref><ref id="B11"><mixed-citation xmlns:xlink="http://www.w3.org/1999/xlink" xlink:type="simple"><person-group><name name-style="western"><surname>Attems</surname><given-names>C</given-names></name></person-group> (<year>1937</year>)<source> Myriapoda 3. <tp:taxon-name>Polydesmoidea</tp:taxon-name> I. Fam. Strongylosomidae. Das Tierreich 68: i-xxii, 1–300.</source></mixed-citation></ref><ref id="B60"><mixed-citation xmlns:xlink="http://www.w3.org/1999/xlink" xlink:type="simple"><person-group><name name-style="western"><surname>Pocock</surname><given-names>RI</given-names></name></person-group>(<year>1909</year>), (in 1895–1910) <source>Chilopoda and Diplopoda. Biologia Centrali-Americana. British Museum, Londo,. 217 pp.</source></mixed-citation></ref></ref-list></tp:taxon-treatment>
