# Supplementary material for: Revision of the Southeast Asian millipede genus Orthomorpha Bollman, 1893, with the proposal of a new genus (Diplopoda, Polydesmida, Paradoxosomatidae)
Source: Zookeys. 2011 Sep 29;(131):1–161. doi: 10.3897/zookeys.131.1921 (PMC3208436; doi:10.3897/zookeys.131.1921)
Supplement: XML Treatment for Orthomorpha coarctata [file zookeys.131.1921-treatment3.xml]

<!DOCTYPE tp:taxon-treatment
  PUBLIC "-//TaxonX//DTD Taxonomic Treatment Publishing DTD v0 20100105//EN" "tax-treatment-NSO.dtd">
<tp:taxon-treatment xmlns:tp="http://www.plazi.org/taxpub"><tp:treatment-meta><mixed-citation publication-type="journal"><person-group><name><surname>Likhitrakarn</surname><given-names>Natdanai</given-names></name><name><surname>Golovatch</surname><given-names>Sergei I.</given-names></name><name><surname>Panha</surname><given-names>Somsak</given-names></name></person-group><article-title>Revision of the Southeast Asian millipede genus 
                    <italic>Orthomorpha</italic> Bollman, 1893, with the proposal of a new genus (Diplopoda, Polydesmida, Paradoxosomatidae)
                </article-title><source>Zookeys</source><day>29</day><month>9</month><year>2011</year><volume>2011</volume><issue>131</issue><fpage>1</fpage><lpage>161</lpage><pub-id pub-id-type="doi">10.3897/zookeys.131.1921</pub-id></mixed-citation></tp:treatment-meta><tp:nomenclature><tp:taxon-name>
                        <tp:taxon-name-part taxon-name-part-type="genus">Orthomorpha</tp:taxon-name-part>
                        <tp:taxon-name-part taxon-name-part-type="species">coarctata</tp:taxon-name-part>
                    <object-id xmlns:xlink="http://www.w3.org/1999/xlink" xlink:type="simple">http://species-id.net/wiki/Orthomorpha_coarctata</object-id>
                    </tp:taxon-name><tp:taxon-authority>(De Saussure, 1860)</tp:taxon-authority><xref ref-type="fig" rid="F4">Figs 4</xref><xref ref-type="fig" rid="F5"/><xref ref-type="fig" rid="F6"/><xref ref-type="fig" rid="F7"/><xref ref-type="fig" rid="F8">8</xref><tp:nomenclature-citation-list><tp:nomenclature-citation><tp:taxon-name>Polydesmus coarctatus</tp:taxon-name><comment><xref ref-type="bibr" rid="B22">De Saussure 1860</xref>: 297 (D).</comment></tp:nomenclature-citation><tp:nomenclature-citation><tp:taxon-name>Paradesmus flavocarinatus</tp:taxon-name><comment><xref ref-type="bibr" rid="B20">Daday 1889</xref>: 136 (D).</comment></tp:nomenclature-citation><tp:nomenclature-citation><tp:taxon-name>Orthomorpha coarctata</tp:taxon-name><comment> – <xref ref-type="bibr" rid="B11">Attems 1937</xref>: 62 (D); <xref ref-type="bibr" rid="B46">Jeekel 1968</xref>: 45 (M) et auctorum.</comment></tp:nomenclature-citation><tp:nomenclature-citation><tp:taxon-name>Orthomorpha coarctata gigas</tp:taxon-name><comment><xref ref-type="bibr" rid="B6">Attems 1927</xref>: 63 (D).</comment></tp:nomenclature-citation><tp:nomenclature-citation><tp:taxon-name>Asiomorpha coarctata</tp:taxon-name><comment> – <xref ref-type="bibr" rid="B63">Verhoeff 1939</xref>: 117 (D) et auctorum.</comment></tp:nomenclature-citation><tp:nomenclature-citation><tp:taxon-name>Orthomorpha coarctata gigas</tp:taxon-name><comment> – <xref ref-type="bibr" rid="B46">Jeekel 1968</xref>: 45 (M); <xref ref-type="bibr" rid="B31">Golovatch 1998</xref>: 43 (D) et auctorum.</comment></tp:nomenclature-citation></tp:nomenclature-citation-list></tp:nomenclature><tp:treatment-sec sec-type="Material examined"><title>Material examined.</title><p>1 ♂, 2 ♀(CUMZ), Thailand, Chiang Mai Prov., Mae Rim Distr., Queen Sirikit Botanical Garden, <named-content xmlns:xlink="http://www.w3.org/1999/xlink" content-type="dwc:verbatimCoordinates" xlink:type="simple">19°30'17"N, 99°25'89"E</named-content>, 03.03.2007, leg. N. Likhitrakarn. 1 ♀ (CUMZ), Nan Prov., Mueang Nan Distr., Nan Resort, ca 240 m, <named-content xmlns:xlink="http://www.w3.org/1999/xlink" content-type="dwc:verbatimCoordinates" xlink:type="simple">18°54'21"N, 100°45'45"E</named-content>, 11.10.2009, leg. N. Likhitrakarn. 1 ♂, 1 ♀ (CUMZ), same Prov., Pua Distr., Wora Nakhom Subdistr., ca 270 m, <named-content xmlns:xlink="http://www.w3.org/1999/xlink" content-type="dwc:verbatimCoordinates" xlink:type="simple">19°55'43"N, 100°55'14"E</named-content>, 29.01.2010, leg. R. Chanabun. 1 ♂ (CUMZ), Phrae Prov., Rong Kwang Distr., Hoylong Waterfall, <named-content xmlns:xlink="http://www.w3.org/1999/xlink" content-type="dwc:verbatimCoordinates" xlink:type="simple">18°44'39"N, 100°44'95"E</named-content>, 09.10.2009, leg. R. Chanabun. 1 ♂ (CUMZ), Phitsanulok Prov., Wang Thong Distr., Sukunotayan Waterfall, <named-content xmlns:xlink="http://www.w3.org/1999/xlink" content-type="dwc:verbatimCoordinates" xlink:type="simple">17°23'73"N, 100°53'5"E</named-content>, 09.10.2009, leg. N. Likhitrakarn. 3 ♂ (CUMZ), Tak Prov., Tha Song Yong Distr., Mae Usu Cave, ca 140 m, <named-content xmlns:xlink="http://www.w3.org/1999/xlink" content-type="dwc:verbatimCoordinates" xlink:type="simple">17°18'16"N, 98°09'21"E</named-content>, 30.05.2009, leg.<!--PageBreak--> N. Likhitrakarn. 1 ♀ (CUMZ), same Prov., Umphang Distr., Thee Lor Su Riverside Resort, ca 470 m, <named-content xmlns:xlink="http://www.w3.org/1999/xlink" content-type="dwc:verbatimCoordinates" xlink:type="simple">16°02'47"N, 98°51'9"E</named-content>, 06.06.2009, leg. R. Chanabun. 7 ♂, 5 ♀ (CUMZ), Kamphaeng Phet Prov., Mueang Kamphaeng Phet Distr., Thai Restaurant, 17.01.2011, leg. N. Likhitrakarn &amp; R. Chanabun. 1 ♀ (CUMZ), Ubon Ratchathani Prov., Khongchiam Distr., Tadton Waterfall, 14.05.2011, leg. R. Chanabun. 1 ♀ (CUMZ), Saraburi Prov., Chaloem Phra Kiat Distr., Siwilai Cave, <named-content xmlns:xlink="http://www.w3.org/1999/xlink" content-type="dwc:verbatimCoordinates" xlink:type="simple">15°12'03"N, 101°27'13"E</named-content>, 31.09.2006, leg. R. Chanabun. 2 ♂, 1 ♀ (CUMZ), Phra Nakhon Si Ayutthaya Prov., Mueang Phra Nakhon Si Ayutthaya Distr., 15.11.2009, leg. C. Sutcharit. 1 ♂ (CUMZ), same Prov., Maharat Distr., Seafood Restaurant, 20.09.2009, <!--PageBreak-->leg. N. Likhitrakarn. 1 ♂ (CUMZ), Nakhon Nayok Prov., Ban Na Distr., near house, 17.05.1952, leg. K. Isarankura. 1 ♂ (CUMZ), Sa Kaeo Prov., Khlong Hat Distr., Thamphet Temple, ca 170 m, <named-content xmlns:xlink="http://www.w3.org/1999/xlink" content-type="dwc:verbatimCoordinates" xlink:type="simple">13°21'15"N, 102°18'47"E</named-content>, 17.09.2009, leg. R. Chanabun. 1 ♂, 1 ♀ (CUMZ), Bangkok Prov., Pattum Wan Distr., Chulalongkorn University campus, <named-content xmlns:xlink="http://www.w3.org/1999/xlink" content-type="dwc:verbatimCoordinates" xlink:type="simple">14°11'0"N, 100°53'02"E</named-content>, 03.07.2009, leg. N. Likhitrakarn. 1 ♂ (CUMZ), Phetchaburi Prov., Ban Laem Distr., 20.07.2009, leg. R. Chanabun. 1 ♂ (CUMZ), Chonburi Prov., Si Racha Distr., Khao Kheow Open Zoo, <named-content xmlns:xlink="http://www.w3.org/1999/xlink" content-type="dwc:verbatimCoordinates" xlink:type="simple">13°21'54"N, 101°05'17"E</named-content>, 03.04.2007, leg. R. Chanabun. 1 ♀ (CUMZ), same Prov., Bothong Distr., Bothong Waterfall, ca 90 m, <named-content xmlns:xlink="http://www.w3.org/1999/xlink" content-type="dwc:verbatimCoordinates" xlink:type="simple">13°15'01"N, 101°22'33"E</named-content>, 15.09.2009, leg. R. Chanabun. 1 ♀ (CUMZ), Chanthaburi Prov., Khlung Distr., Makok Waterfall, <named-content xmlns:xlink="http://www.w3.org/1999/xlink" content-type="dwc:verbatimCoordinates" xlink:type="simple">12°59'16"N, 102°26'02"E</named-content>, 03.09.2007, leg. C. Sutcharit. 1 ♀ (CUMZ), same Prov.,<!--PageBreak--> Khaeng Hang Maeo Distr., Khao Sibhachan, <named-content xmlns:xlink="http://www.w3.org/1999/xlink" content-type="dwc:verbatimCoordinates" xlink:type="simple">13°33'36"N, 102°11'49"E</named-content>, 30.12.2008, leg. N. Likhitrakarn. 1 ♀ (CUMZ), Ranong Prov., Mueang Ranong Distr., 06.10.2008, leg. C. Sutcharit. 8 ♂, 13 ♀, 3 juv. (CUMZ), Phang Nga Prov., Khura Buri Distr., Similan National Park, Ko Similan, Island 8, <named-content xmlns:xlink="http://www.w3.org/1999/xlink" content-type="dwc:verbatimCoordinates" xlink:type="simple">8°40'01"N, 97°38'54"E</named-content>, 07.04.2010, leg. S. Panha &amp; N. Likhitrakarn. 1 ♂ (CUMZ), Surat Thani Prov., Ban Ta Khun Distr., Ratchaprapa Dam, <named-content xmlns:xlink="http://www.w3.org/1999/xlink" content-type="dwc:verbatimCoordinates" xlink:type="simple">9°37'20"N, 99°21'0"E</named-content>, 08.10.2008, leg. N. Likhitrakarn. 2 ♀ (CUMZ), Phatthalung Prov., Mueang Phatthalung Distr., Tham Malai Thep Nimit, ca 20 m, <named-content xmlns:xlink="http://www.w3.org/1999/xlink" content-type="dwc:verbatimCoordinates" xlink:type="simple">7°38'09"N, 100°05'04"E</named-content>, 11.01.2009, leg. R. Chanabun. 2 ♀ (CUMZ), Satun Prov., Mueang Satun Distr., Tarutao National Park, Ao Talo Wow, <named-content xmlns:xlink="http://www.w3.org/1999/xlink" content-type="dwc:verbatimCoordinates" xlink:type="simple">7°02'30"N, 100°08'20"E</named-content>, 09.04.2008, leg. R. Chanabun. 1 ♀ (CUMZ), Malaysia, Terengganu, Kenyir Lake, ca 170 m, <named-content xmlns:xlink="http://www.w3.org/1999/xlink" content-type="dwc:verbatimCoordinates" xlink:type="simple">4°50'44"N, 102°43'15"E</named-content>, 25.05.2011, leg. R. Chanabun. 7 <!--PageBreak-->♂, 18 ♀ (CUMZ), Johor, Yong Peng, ca 20 m, <named-content xmlns:xlink="http://www.w3.org/1999/xlink" content-type="dwc:verbatimCoordinates" xlink:type="simple">2°0'40"N, 103°03'25"E</named-content>, 21.05.2011, leg. R. Chanabun. Syntypes of <italic><tp:taxon-name>Orthomorpha coarctata gigas</tp:taxon-name></italic>: 1 ♂, 1 ♀ (NHMW-3504), Indonesia, Maluku Prov., Banda Sea, Maluku Barat Regency, Poelau Island, Teoen (= Teun), leg. Kopstein.</p></tp:treatment-sec><tp:treatment-sec sec-type="Descriptive notes"><title>Descriptive notes.</title><p>Length 14.5–20.5 (♂) or 16.5–27.5 mm (♀), width of midbody pro- and metazona 1.1–1.7 and 1.5–2.7 mm (♂), 1.1–2.5 and 1.6–3.2 mm (♀), respectively.Coloration, texture, all main somatic and gonopod characters as in <xref ref-type="fig" rid="F4">Figs 4</xref><xref ref-type="fig" rid="F5"/><xref ref-type="fig" rid="F6"/><xref ref-type="fig" rid="F7"/>–<xref ref-type="fig" rid="F8">8</xref>.<!--PageBreak--> Neither sternal lobe nor cone(s) between ♂ coxae 4 (<xref ref-type="fig" rid="F4">Fig. 4H &amp; I</xref>), at most only traces of poor knobs (<xref ref-type="fig" rid="F7">Fig. 7H &amp; I</xref>).</p><p>Gonopods (<xref ref-type="fig" rid="F5">Figs 5</xref>, <xref ref-type="fig" rid="F7">6</xref> &amp; <xref ref-type="fig" rid="F8">8</xref>) with tip of solenophore produced into a single lobe, all other spikes or denticles being either missing or nearly missing.</p><fig id="F4" position="float" orientation="portrait"><label>Figure 4.</label><caption><p><italic><tp:taxon-name>Orthomorpha coarctata</tp:taxon-name></italic> (De Saussure, 1860), ♂ (<bold>A–I</bold>) and ♀ (<bold>–L</bold>) from Thai Restaurant. <bold>A, B, J</bold> anterior part of body, dorsal, lateral and dorsal views, respectively <bold>C, D, K</bold> segments 10 and 11, dorsal, lateral and dorsal views, respectively <bold>E-G, L</bold> posterior part of body, lateral, dorsal, ventral and dorsal views, respectively <bold>H, I</bold> sternal cones between coxae 4, subcaudal and sublateral views, respectively.</p></caption><graphic xmlns:xlink="http://www.w3.org/1999/xlink" xlink:href="ZooKeys-131-001-g004.jpg" position="float" orientation="portrait" xlink:type="simple"/></fig><fig id="F5" position="float" orientation="portrait"><label>Figure 5.</label><caption><p><italic><tp:taxon-name>Orthomorpha coarctata</tp:taxon-name></italic> (De Saussure, 1860), ♂ from Chulalongkorn University campus. <bold>A, B</bold> right gonopod, mesal and lateral views, respectively <bold>C-F</bold> distal part of right gonopod, mesal, lateral, subcaudal and suboral views, respectively. Scale bar: 0.2 mm.</p></caption><graphic xmlns:xlink="http://www.w3.org/1999/xlink" xlink:href="ZooKeys-131-001-g005.jpg" position="float" orientation="portrait" xlink:type="simple"/></fig><fig id="F6" position="float" orientation="portrait"><label>Figure 6.</label><caption><p><italic><tp:taxon-name>Orthomorpha coarctata</tp:taxon-name></italic> (De Saussure, 1860), ♂ from Mueang Kamphaeng Phet Distr., Thai Restaurant. <bold>A, B</bold> right gonopod, lateral and mesal views, respectively.Scale bar: 0.2 mm.</p></caption><graphic xmlns:xlink="http://www.w3.org/1999/xlink" xlink:href="ZooKeys-131-001-g006.jpg" position="float" orientation="portrait" xlink:type="simple"/></fig><fig id="F7" position="float" orientation="portrait"><label>Figure 7.</label><caption><p><italic><tp:taxon-name>Orthomorpha coarctata</tp:taxon-name></italic> (De Saussure, 1860), ♂ (<bold>A–I</bold>) and ♀ (<bold>J–L</bold>) syntype of <italic><tp:taxon-name>Orthomorpha coarctata gigas</tp:taxon-name></italic> Attems, 1927. <bold>A, B, J</bold> anterior part of body, dorsal, lateral and dorsal views, respectively <bold>C, D, K</bold> segments 10 and 11, dorsal, lateral and dorsal views, respectively <bold>E–G, L</bold> posterior part of body, lateral, dorsal, ventral and dorsal views, respectively <bold>H, I</bold> sternal cones between coxae 4, subcaudal and sublateral views, respectively.</p></caption><graphic xmlns:xlink="http://www.w3.org/1999/xlink" xlink:href="ZooKeys-131-001-g007.jpg" position="float" orientation="portrait" xlink:type="simple"/></fig><fig id="F8" position="float" orientation="portrait"><label>Figure 8.</label><caption><p><italic><tp:taxon-name>Orthomorpha coarctata</tp:taxon-name></italic> (De Saussure, 1860), ♂ syntype of <italic><tp:taxon-name>Orthomorpha coarctata gigas</tp:taxon-name></italic> Attems, 1927. <bold>A, B</bold> right gonopod, lateral and mesal views, respectively.</p></caption><graphic xmlns:xlink="http://www.w3.org/1999/xlink" xlink:href="ZooKeys-131-001-g008.jpg" position="float" orientation="portrait" xlink:type="simple"/></fig></tp:treatment-sec><tp:treatment-sec sec-type="Remarks"><title>Remarks.</title><p>This pantropical species has been described and redescribed several times, often under different names (e.g. <xref ref-type="bibr" rid="B46">Jeekel 1968</xref>). From Thailand, it had been described as <italic><tp:taxon-name>Paradesmus flavocarinatus</tp:taxon-name></italic> until <xref ref-type="bibr" rid="B24">Enghoff (2005)</xref> showed it to actually represent still another synonym of <italic><tp:taxon-name>Orthomorpha coarctata</tp:taxon-name></italic>. No full catalogue is attempted here as being superfluous, with hundreds of references involved.</p><p>Our restudy of the type material of <italic><tp:taxon-name>Orthomorpha coarctata gigas</tp:taxon-name></italic>, kept in NHMW (<xref ref-type="fig" rid="F7">Figs 7</xref> &amp; <xref ref-type="fig" rid="F8">8</xref>), confirms Jeekel’s (1968) synonymization of this subspecies with <italic><tp:taxon-name>Orthomorpha coarctata</tp:taxon-name></italic> s. str.</p><sec sec-type="Species with a bifid gonopod tip, with only a terminal and a subterminal denticle or lobule"><title>Species with a bifid gonopod tip, with only a terminal and a subterminal denticle or lobule</title></sec></tp:treatment-sec><ref-list><ref id="B22"><mixed-citation xmlns:xlink="http://www.w3.org/1999/xlink" xlink:type="simple"><person-group><name name-style="western"><surname>De Saussure</surname><given-names>H</given-names></name></person-group> (<year>1860</year>)<article-title> Essai d’une faune de Myriapodes du Mexique, avec la description de quelques espèces des autres parties de l’Amérique.</article-title><source>Mémoires de la Société de Physique et d’Histoire Naturelle de Genève </source><volume>15</volume>: <fpage>259</fpage>-<lpage>394</lpage>.</mixed-citation></ref><ref id="B20"><mixed-citation xmlns:xlink="http://www.w3.org/1999/xlink" xlink:type="simple"><person-group><name name-style="western"><surname>Daday</surname><given-names>E</given-names></name></person-group> (<year>1889</year>)<article-title> Myriopoda extranea Musaei nationalis Hungarici.</article-title><source>Természetrajzi Füzetek </source><volume>12</volume> (<issue>4</issue>): <fpage>115</fpage>-<lpage>156</lpage>.</mixed-citation></ref><ref id="B11"><mixed-citation xmlns:xlink="http://www.w3.org/1999/xlink" xlink:type="simple"><person-group><name name-style="western"><surname>Attems</surname><given-names>C</given-names></name></person-group> (<year>1937</year>)<source> Myriapoda 3. <tp:taxon-name>Polydesmoidea</tp:taxon-name> I. Fam. Strongylosomidae. Das Tierreich 68: i-xxii, 1–300.</source></mixed-citation></ref><ref id="B46"><mixed-citation xmlns:xlink="http://www.w3.org/1999/xlink" xlink:type="simple"><person-group><name name-style="western"><surname>Jeekel</surname><given-names>CAW</given-names></name></person-group> (<year>1968</year>)<source> On the classification and geographical distribution of the family Paradoxosomatidae (Diplopoda, Polydesmida).</source><publisher-name>Academisch Proefschrift</publisher-name>, <publisher-loc>Rotterdam</publisher-loc>, <lpage>162</lpage> pp.</mixed-citation></ref><ref id="B6"><mixed-citation xmlns:xlink="http://www.w3.org/1999/xlink" xlink:type="simple"><person-group><name name-style="western"><surname>Attems</surname><given-names>C</given-names></name></person-group> (<year>1927</year>)<article-title> Myriopoden von Ambon und anderen Inseln der Banda-See.</article-title><source>Zoölogische Mededeelingen </source><volume>10</volume> (<issue>1</issue>): <fpage>61</fpage>-<lpage>70</lpage>.</mixed-citation></ref><ref id="B63"><mixed-citation xmlns:xlink="http://www.w3.org/1999/xlink" xlink:type="simple"><person-group><name name-style="western"><surname>Verhoeff</surname><given-names>KW</given-names></name></person-group> (<year>1939</year>)<source> Zur Kenntnis ostasiatischer Diplopoden. III. Zoologischer Anzeiger 127(5/6): 113–125.</source></mixed-citation></ref><ref id="B31"><mixed-citation xmlns:xlink="http://www.w3.org/1999/xlink" xlink:type="simple"><person-group><name name-style="western"><surname>Golovatch</surname><given-names>SI</given-names></name></person-group> (<year>1998</year>)<source> On several new or poorly-known Oriental Paradoxosomatidae (Diplopoda Polydesmida), VI. Arthropoda Selecta 6(3–4): 35–46. [for 1997]</source></mixed-citation></ref><ref id="B24"><mixed-citation xmlns:xlink="http://www.w3.org/1999/xlink" xlink:type="simple"><!--PageBreak--><person-group><name name-style="western"><surname>Enghoff</surname><given-names>H</given-names></name></person-group> (<year>2005</year>)<article-title> The millipedes of Thailand (Diplopoda).</article-title><source>Steenstrupia </source><volume>29</volume> (<issue>1</issue>): <fpage>87</fpage>-<lpage>103</lpage>.</mixed-citation></ref></ref-list></tp:taxon-treatment>
