# Supplementary material for: Revision of the Southeast Asian millipede genus Orthomorpha Bollman, 1893, with the proposal of a new genus (Diplopoda, Polydesmida, Paradoxosomatidae)
Source: Zookeys. 2011 Sep 29;(131):1–161. doi: 10.3897/zookeys.131.1921 (PMC3208436; doi:10.3897/zookeys.131.1921)
Supplement: XML Treatment for Orthomorpha arboricola [file zookeys.131.1921-treatment4.xml]

<!DOCTYPE tp:taxon-treatment
  PUBLIC "-//TaxonX//DTD Taxonomic Treatment Publishing DTD v0 20100105//EN" "tax-treatment-NSO.dtd">
<tp:taxon-treatment xmlns:tp="http://www.plazi.org/taxpub"><tp:treatment-meta><mixed-citation publication-type="journal"><person-group><name><surname>Likhitrakarn</surname><given-names>Natdanai</given-names></name><name><surname>Golovatch</surname><given-names>Sergei I.</given-names></name><name><surname>Panha</surname><given-names>Somsak</given-names></name></person-group><article-title>Revision of the Southeast Asian millipede genus 
                    <italic>Orthomorpha</italic> Bollman, 1893, with the proposal of a new genus (Diplopoda, Polydesmida, Paradoxosomatidae)
                </article-title><source>Zookeys</source><day>29</day><month>9</month><year>2011</year><volume>2011</volume><issue>131</issue><fpage>1</fpage><lpage>161</lpage><pub-id pub-id-type="doi">10.3897/zookeys.131.1921</pub-id></mixed-citation></tp:treatment-meta><tp:nomenclature><tp:taxon-name>
                        <tp:taxon-name-part taxon-name-part-type="genus">Orthomorpha</tp:taxon-name-part>
                        <tp:taxon-name-part taxon-name-part-type="species">arboricola</tp:taxon-name-part>
                    <object-id xmlns:xlink="http://www.w3.org/1999/xlink" xlink:type="simple">http://species-id.net/wiki/Orthomorpha_arboricola</object-id>
                    </tp:taxon-name><tp:taxon-authority>(Attems, 1937)</tp:taxon-authority><xref ref-type="fig" rid="F9">Figs 9</xref><xref ref-type="fig" rid="F10">10</xref><tp:nomenclature-citation-list><tp:nomenclature-citation><tp:taxon-name>Pratinus arboricola</tp:taxon-name><comment><xref ref-type="bibr" rid="B11">Attems 1937</xref>: 120 (D).</comment></tp:nomenclature-citation><tp:nomenclature-citation><tp:taxon-name>Pratinus arboricola</tp:taxon-name><comment> – <xref ref-type="bibr" rid="B12">Attems 1938</xref>: 222 (D).</comment></tp:nomenclature-citation><tp:nomenclature-citation><tp:taxon-name>Orthomorpha arboricola</tp:taxon-name><comment> – <xref ref-type="bibr" rid="B43">Jeekel 1963</xref>: 265 (M); <xref ref-type="bibr" rid="B44">1964</xref>: 361 (M, D); <xref ref-type="bibr" rid="B46">1968</xref>: 56 (M); <xref ref-type="bibr" rid="B25">Enghoff et al. 2004</xref>: 38 (M); <xref ref-type="bibr" rid="B31">Golovatch 1998</xref>: 42 (D).<!--PageBreak--></comment></tp:nomenclature-citation></tp:nomenclature-citation-list></tp:nomenclature><tp:treatment-sec sec-type="Lectotype"><title>Lectotype.</title><p>♂ (NHMW-3500), Vietnam, Lamdong Prov., Dalat, 1500 m, 31.01.1935, leg. C. Dawydoff.</p></tp:treatment-sec><tp:treatment-sec sec-type="Paralectotypes"><title>Paralectotypes.</title><p>2 ♂, 1 ♀, 10 juv. (NHMW-3500), same locality, together with lectotype. Numerous fragments (NHMW-3499), Vietnam, Lamdong Prov., Peak Lang Biang, Arbre-Broyé, 1400 m, 02.02.1931, leg. C. Dawydoff.</p><p>Lectotype designation proposed herewith is necessary to ensure the species is based on a complete male.</p></tp:treatment-sec><tp:treatment-sec sec-type="Redescription"><title>Redescription.</title><p>Length 28–31 mm (♂), 34 mm (♀), width of midbody pro- and metazona 2.3–2.8 and 3.8–4.1 mm (♂), 3.4 and 4.6 mm (♀), respectively (vs up to 38 mm length, as given in the original descriptions (<xref ref-type="bibr" rid="B11">Attems 1937</xref>, <xref ref-type="bibr" rid="B12">1938</xref>)). Coloration of alcohol material upon long-term preservation rather uniformly light brown to brown (<xref ref-type="fig" rid="F9">Fig. 9</xref>) (vs light red-brown to dark brown, as given in the original descriptions (<xref ref-type="bibr" rid="B11">Attems 1937</xref>, <xref ref-type="bibr" rid="B12">1938</xref>)).</p><p><!--PageBreak-->Head usual, clypeolabral region sparsely setose (vs densely setose, as given in the original descriptions (<xref ref-type="bibr" rid="B11">Attems 1937</xref>, <xref ref-type="bibr" rid="B12">1938</xref>)), surface of vertex smooth; epicranial suture distinct, flanked by rugulose patches. Antennae long and slender (<xref ref-type="fig" rid="F9">Fig. 9A</xref>), extending behind until body segment 4 (♂, ♀) dorsally. Head in width &lt; collum &lt; segments 3 and 4 &lt; segment 2 &lt; segments 5–16, gently and gradually tapering thereafter. Collum with three transverse rows of setae, 4+4 anterior, 2+2 intermediate, and 3+3 posterior setae; caudal corner of paraterga dentiform, pointed, directed caually; 3+3 small tubercles in front of caudal margin (<xref ref-type="fig" rid="F9">Fig. 9A &amp; J</xref>). Tegument dull, prozona very finely shagreened, metaterga finely rugulose and microgranulate, surface below paraterga slightly more so. Postcollum metaterga with two transverse rows of setae, these being always borne on low, oblong, rounded tubercles: 2+2 in anterior (pre-sulcus) row, 3(4)+3(4) in posterior (postsulcus) one. Axial line visible both on pro- and metazona. Paraterga very strongly developed (<xref ref-type="fig" rid="F9">Fig. 9A-G, J-L</xref>), especially so in ♂, subhorizontal to slightly upturned, lying level to or slightly above dorsum, thin in lateral view, like blunt blades, a little thicker only on pore-bearing segments, on postcollum segments always clearly projecting well behind tergal margin. Calluses delimited only dorsally, thin, especially so on poreless segments. Paraterga 2 broad, anterior edge angular, lateral edge with one larger and two smaller, but evident incisions in anterior 1/3; posterior edge evidently concave (<xref ref-type="fig" rid="F9">Fig. 9A &amp; J</xref>). Paraterga 3 and 4 subequal, like subsequent paraterga, anterior edge broadly rounded, bordered and fused to callus, lateral edge with a small incision in anterior third. Paraterga 16–19 with tip of caudal corner slightly curved mesad. Ozopores evident, lateral, lying in an ovoid groove at about 1/3 of metazonital length. Transverse sulcus present on metaterga 5–18, shallow, reaching bases of paraterga, smooth at bottom, slightly sinuate anteromedially (<xref ref-type="fig" rid="F9">Fig. 9A, C, F, J-L</xref>). Stricture between pro- and metazona rather narrow, shallow, beaded at bottom down to base of paraterga. Pleurosternal carinae complete crests only on segments 2–7 (♂) (<xref ref-type="fig" rid="F9">Fig. 9B &amp; D</xref>) or 2–4 (♀), each with an evident sharp denticle caudally, thereafter increasingly reduced until segment 11 (♂, ♀). Epiproct (<xref ref-type="fig" rid="F9">Fig. 9E, F &amp; L</xref>) conical, flattened dorsoventrally, apical papillae small; tip subtruncate; preapical papillae small, but visible. Hypoproct (<xref ref-type="fig" rid="F9">Fig. 9G</xref>) semi-circular, setiferous knobs at caudal edge well-separated.</p><p>Sterna sparsely setose, without modifications, but with a very evident, high, setose, central cone between ♂ coxae 4 (<xref ref-type="fig" rid="F9">Fig. 9H &amp; I</xref>). A conspicuous ridge in front of gonopod aperture. Legs long and slender, only slightly incrassate in ♂, midbody ones ca 1.4–1.5 (♂) or 1.1–1.2 times (♀) as long as body height, prefemora without modifications, tarsal brushes present until legs of segment 10.</p><p>Gonopods (<xref ref-type="fig" rid="F10">Fig. 10</xref>) simple. Coxa long and slender, with several setae distodorsally. Prefemur densely setose, more than 2 times shorter than femorite (measured until beginning of solenomere). Femorite slender, evidently curved and slightly enlarged distad, “postfemoral” part demarcated by an oblique lateral sulcus; tip of solenophore evidently bifid, subterminal lobule with three minute denticles at distal margin.</p><fig id="F9" position="float" orientation="portrait"><label>Figure 9.</label><caption><p><italic><tp:taxon-name>Orthomorpha arboricola</tp:taxon-name></italic> (Attems, 1937), ♂ lectotype (<bold>A–I</bold>) and ♀ paralectotype (<bold>J–L</bold>). <bold>A, B, J</bold> anterior part of body, dorsal, lateral and dorsal views, respectively <bold>C, D, K</bold> segments 10 and 11, dorsal, lateral and dorsal views, respectively <bold>E–G, L</bold> posterior part of body, lateral, dorsal, ventral and dorsal views, respectively <bold>H, I</bold> sternal cones between coxae 4, subcaudal and sublateral views, respectively.</p></caption><graphic xmlns:xlink="http://www.w3.org/1999/xlink" xlink:href="ZooKeys-131-001-g009.jpg" position="float" orientation="portrait" xlink:type="simple"/></fig><fig id="F10" position="float" orientation="portrait"><label>Figure 10.</label><caption><p><italic><tp:taxon-name>Orthomorpha arboricola</tp:taxon-name></italic> (Attems, 1937), ♂ lectotype. <bold>A, B</bold> right gonopod lateral and mesal views, respectively.</p></caption><graphic xmlns:xlink="http://www.w3.org/1999/xlink" xlink:href="ZooKeys-131-001-g010.jpg" position="float" orientation="portrait" xlink:type="simple"/></fig></tp:treatment-sec><tp:treatment-sec sec-type="Remarks"><title>Remarks.</title><p>This species is only known from southern Vietnam (Dalat and Peak Lang Biang).</p></tp:treatment-sec><ref-list><ref id="B11"><mixed-citation xmlns:xlink="http://www.w3.org/1999/xlink" xlink:type="simple"><person-group><name name-style="western"><surname>Attems</surname><given-names>C</given-names></name></person-group> (<year>1937</year>)<source> Myriapoda 3. <tp:taxon-name>Polydesmoidea</tp:taxon-name> I. Fam. Strongylosomidae. Das Tierreich 68: i-xxii, 1–300.</source></mixed-citation></ref><ref id="B12"><mixed-citation xmlns:xlink="http://www.w3.org/1999/xlink" xlink:type="simple"><person-group><name name-style="western"><surname>Attems</surname><given-names>C</given-names></name></person-group> (<year>1938</year>)<article-title> Die von Dr. C. Dawydoff in Französisch Indochina gesammelten Myriopoden.</article-title><source>Mémoires du Muséum national d’Histoire naturelle, Nouvelle Série, </source><volume>6</volume>: <fpage>187</fpage>-<lpage>321</lpage>.</mixed-citation></ref><ref id="B43"><mixed-citation xmlns:xlink="http://www.w3.org/1999/xlink" xlink:type="simple"><person-group><name name-style="western"><surname>Jeekel</surname><given-names>CAW</given-names></name></person-group> (<year>1963</year>)<article-title> Paradoxosomatidae from Borneo (Diplopoda, Polydesmida).</article-title><source>Tijdschrift voor Entomologie </source><volume>106</volume>: <fpage>205</fpage>-<lpage>283</lpage>.</mixed-citation></ref><ref id="B44"><mixed-citation xmlns:xlink="http://www.w3.org/1999/xlink" xlink:type="simple"><person-group><name name-style="western"><surname>Jeekel</surname><given-names>CAW</given-names></name></person-group> (<year>1964</year>)<article-title> A new species of <italic>Orthomorpha</italic> Bollman from Thailand observed in migration, with taxonomic notes on the genus (Diplopoda).</article-title><source>Tijdschrift voor Entomologie </source><volume>107</volume>: <fpage>355</fpage>-<lpage>364</lpage></mixed-citation></ref><ref id="B46"><mixed-citation xmlns:xlink="http://www.w3.org/1999/xlink" xlink:type="simple"><person-group><name name-style="western"><surname>Jeekel</surname><given-names>CAW</given-names></name></person-group> (<year>1968</year>)<source> On the classification and geographical distribution of the family Paradoxosomatidae (Diplopoda, Polydesmida).</source><publisher-name>Academisch Proefschrift</publisher-name>, <publisher-loc>Rotterdam</publisher-loc>, <lpage>162</lpage> pp.</mixed-citation></ref><ref id="B25"><mixed-citation xmlns:xlink="http://www.w3.org/1999/xlink" xlink:type="simple"><person-group><name name-style="western"><surname>Enghoff</surname><given-names>H</given-names></name><name name-style="western"><surname>Golovatch SI and Nguyen Duc</surname><given-names>A</given-names></name></person-group> (<year>2004</year>)<article-title> A review of the millipede fauna of Vietnam (Diplopoda).</article-title><source>Arthropoda Selecta </source><volume>13</volume>(<issue>1–2</issue>): <fpage>29</fpage>-<lpage>43</lpage>.</mixed-citation></ref><ref id="B31"><mixed-citation xmlns:xlink="http://www.w3.org/1999/xlink" xlink:type="simple"><person-group><name name-style="western"><surname>Golovatch</surname><given-names>SI</given-names></name></person-group> (<year>1998</year>)<source> On several new or poorly-known Oriental Paradoxosomatidae (Diplopoda Polydesmida), VI. Arthropoda Selecta 6(3–4): 35–46. [for 1997]</source></mixed-citation></ref></ref-list></tp:taxon-treatment>
