# Supplementary material for: Revision of the Southeast Asian millipede genus Orthomorpha Bollman, 1893, with the proposal of a new genus (Diplopoda, Polydesmida, Paradoxosomatidae)
Source: Zookeys. 2011 Sep 29;(131):1–161. doi: 10.3897/zookeys.131.1921 (PMC3208436; doi:10.3897/zookeys.131.1921)
Supplement: XML Treatment for Orthomorpha picturata [file zookeys.131.1921-treatment5.xml]

<!DOCTYPE tp:taxon-treatment
  PUBLIC "-//TaxonX//DTD Taxonomic Treatment Publishing DTD v0 20100105//EN" "tax-treatment-NSO.dtd">
<tp:taxon-treatment xmlns:tp="http://www.plazi.org/taxpub"><tp:treatment-meta><mixed-citation publication-type="journal"><person-group><name><surname>Likhitrakarn</surname><given-names>Natdanai</given-names></name><name><surname>Golovatch</surname><given-names>Sergei I.</given-names></name><name><surname>Panha</surname><given-names>Somsak</given-names></name></person-group><article-title>Revision of the Southeast Asian millipede genus 
                    <italic>Orthomorpha</italic> Bollman, 1893, with the proposal of a new genus (Diplopoda, Polydesmida, Paradoxosomatidae)
                </article-title><source>Zookeys</source><day>29</day><month>9</month><year>2011</year><volume>2011</volume><issue>131</issue><fpage>1</fpage><lpage>161</lpage><pub-id pub-id-type="doi">10.3897/zookeys.131.1921</pub-id></mixed-citation></tp:treatment-meta><tp:nomenclature><tp:taxon-name>
                        <tp:taxon-name-part taxon-name-part-type="genus">Orthomorpha</tp:taxon-name-part>
                        <tp:taxon-name-part taxon-name-part-type="species">picturata</tp:taxon-name-part>
                    <object-id xmlns:xlink="http://www.w3.org/1999/xlink" xlink:type="simple">urn:lsid:zoobank.org:act:5D8B4005-5BAE-41F9-8718-C7FD517A1838</object-id>
                    <object-id xmlns:xlink="http://www.w3.org/1999/xlink" xlink:type="simple">http://species-id.net/wiki/Orthomorpha_picturata</object-id>
                    </tp:taxon-name><tp:taxon-status xmlns:xlink="http://www.w3.org/1999/xlink" xlink:type="simple">sp. n.</tp:taxon-status><xref ref-type="fig" rid="F11">Figs 11</xref><xref ref-type="fig" rid="F12">12</xref></tp:nomenclature><tp:treatment-sec sec-type="Holotype"><title>Holotype.</title><p>♂ (CUMZ), Thailand, Phang Nga Prov., Khura Buri Distr., Similan National Park, Ko Bangu, Island 9, ca 40 m, <named-content xmlns:xlink="http://www.w3.org/1999/xlink" content-type="dwc:verbatimCoordinates" xlink:type="simple">8°40'33"N, 97°37'08"E</named-content>, 06.04.2010, leg. N. Likhitrakarn.</p></tp:treatment-sec><tp:treatment-sec sec-type="Paratypes"><title>Paratypes.</title><p>2 ♀ (CUMZ), same locality, together with holotype.</p></tp:treatment-sec><tp:treatment-sec sec-type="Name"><title>Name.</title><p>To emphasize the picturesque appearance of the animals.</p></tp:treatment-sec><tp:treatment-sec sec-type="Diagnosis"><title>Diagnosis.</title><p>The new species differs in the small size (up to 23 mm long and 3.5 mm wide), coupled with a particular coloration and a bifid gonopod tip (see also Key below).</p></tp:treatment-sec><tp:treatment-sec sec-type="Description"><title>Description.</title><p>Length ca 19 mm (♂) and 22–23 mm (♀), width of midbody pro- and metazona 1.8 and 2.7 mm (♂), 2.3–2.5 and 3.4–3.5 mm (♀), respectively. Coloration of live animals blackish, paraterga and epiproct contrasting creamy orange, legs and venter brownish to pale brown; coloration of alcohol material after preservation faded to castaneous brown or pale brown, paraterga (marbled at base) and epiproct somewhat faded to pale pinkish or pale yellow, legs and venter paler brown (<xref ref-type="fig" rid="F11">Fig. 11A-J</xref>).</p><p>Clypeolabral region densely setose, vertex sparsely setose, epicranial suture distinct. Antennae moderately long, clavate (antennomere 7 broad) (<xref ref-type="fig" rid="F11">Fig. 11A &amp; C</xref>), extending behind until body segment 3 (♂) or beyond segment 2 (♀) dorsally.</p><p>Head in width &lt; collum &lt; segments 3–4 &lt; 2 = 5–16 (♂, ♀); thereafter body gently and gradually tapering. Collum with three transverse rows of setae, 4+4 anterior, 2+2 intermediate, and 2+2 posterior; caudal corner of paraterga very narrowly rounded, slightly bordered and declined ventrally, not extending behind tergal margin (<xref ref-type="fig" rid="F11">Fig. 11B &amp; J</xref>). Tegument smooth and shining, prozona very finely shagreened, metazona leathery, faintly rugulose, below paraterga more evidently so. Postcollum metaterga with a transverse anterior row of 2+2 setae. Tergal setae long, slender, about 1/3 metatergal length. Axial line faint, barely traceable on metaterga. Paraterga very strongly developed (<xref ref-type="fig" rid="F11">Fig. 11A-J</xref>), especially well so in ♂, slightly upturned and lying below dorsum (at about 1/3 on body height), except for paraterga 2 being subhorizontal, broad in dorsal aspect and thin in lateral view; shoulders well-developed, slightly rounded and oblique laterally; caudal tip of paraterga 2 nearly pointed, increasingly well pointed on paraterga 14–19; paraterga bent posteriad, at least slightly extending behind tergal margin, more evidently so on segments 2–3 and 14–19. Calluses delimited by a sulcus only dorsally, rather narrow, a little broader on pore-bearing segments, with 1–2 small lateral incisions in anterior 1/4 and 3/4 on callus 2 and following pore-bearing segments, but only one (at front 1/4) on following poreless segments (<xref ref-type="fig" rid="F11">Fig. 11C, E, H, K &amp; I</xref>). Posterior edge of paraterga evidently concave, more strongly so on segments 16–19 (<xref ref-type="fig" rid="F11">Fig. 11F-H</xref>). Ozopores evident, lateral, lying in an ovoid groove at about 1/4 paratergal length in front of caudal corner. Transverse sulcus present on metaterga 5–18, usually narrow and shallow (<xref ref-type="fig" rid="F11">Fig. 11B, D &amp; F</xref>), superficial (especially so due to coarse texture around), slightly not reaching bases of paraterga, a little better developed in ♀ <!--PageBreak--><!--PageBreak-->(<xref ref-type="fig" rid="F11">Fig. 11I &amp; J</xref>). Stricture between pro- and metazona broad, evidently ribbed at bottom down to base of paraterga (<xref ref-type="fig" rid="F11">Fig. 11B, D, E &amp; H</xref>). Pleurosternal carinae complete crests bulged anteriorly and with a sharp caudal tooth on segments 2–7, thereafter only a sharp caudal tooth on segments 8–18, a very small denticle on segment 19 (<xref ref-type="fig" rid="F11">Fig. 11C, E &amp; H</xref>), or crests bulged anteriorly and with a sharp caudal tooth on segments 2–4, thereafter only a small sharp caudal tooth on segments 5–16 (♀). Epiproct (<xref ref-type="fig" rid="F11">Fig. 11F-H</xref>) conical, flattened dorsoventrally, with two evident apical papillae, these especially clear in ♂, slightly concave at tip; pre-apical papillae evident. Hypoproct (<xref ref-type="fig" rid="F11">Fig. 11G</xref>) semi-circular, setiferous knobs at caudal edge well-separated.</p><p>Sterna delicately and sparsely setose, without modifications; a paramedian pair of small, strongly separated, setose tubercles between ♂ coxae 4. Gonopod aperture broken during removal of gonopods. Legs moderately long and slender, slightly incrassate in ♂, midbody ones ca 1.2–1.4 (♂) or 0.9–1.1 times (♀) as long as body height, prefemora without modifications, ♂ tarsal brushes present until legs of segment 8.</p><p>Gonopods (<xref ref-type="fig" rid="F12">Fig. 12</xref>) simple. Coxa long and slender, with several strong setae distodorsally. Prefemoral part densely setose, less than half the length of femorite + ”po<!--PageBreak-->stfemoral” part. The latter slender, slightly curved and not enlarged distad, with a “postfemoral” part demarcated by an oblique lateral sulcus. Solenophore with a bidentate tip, both prongs being subequal; solenomere long and flagelliform.</p><fig id="F11" position="float" orientation="portrait"><label>Figure 11.</label><caption><p><italic><tp:taxon-name>Orthomorpha picturata</tp:taxon-name></italic> sp. n., ♂ holotype (<bold>B–H</bold>) and ♀ paratype (<bold>A, I–L</bold>). <bold>A</bold> habitus, live coloration <bold>B, C, J, K</bold> anterior part of body, dorsal, lateral, dorsal and lateral views, respectively <bold>D, E, I, J</bold> segments 10 and 11, dorsal, lateral, dorsal and lateral views, respectively <bold>F-H</bold> posterior part of body, dorsal, ventral and lateral views, respectively.</p></caption><graphic xmlns:xlink="http://www.w3.org/1999/xlink" xlink:href="ZooKeys-131-001-g011.jpg" position="float" orientation="portrait" xlink:type="simple"/></fig><fig id="F12" position="float" orientation="portrait"><label>Figure 12.</label><caption><p><italic><tp:taxon-name>Orthomorpha picturata</tp:taxon-name></italic> sp. n., ♂ holotype. <bold>A, B</bold> right gonopod, lateral and mesal views, respectively. Scale bar: 0.5 mm.</p></caption><graphic xmlns:xlink="http://www.w3.org/1999/xlink" xlink:href="ZooKeys-131-001-g012.jpg" position="float" orientation="portrait" xlink:type="simple"/></fig></tp:treatment-sec><tp:treatment-sec sec-type="Remarks"><title>Remarks.</title><p>Among all nine islets of the Similan Archipelago, Thailand inspected for millipedes in April 2010, only three appeared to support <italic><tp:taxon-name>Orthomorpha</tp:taxon-name></italic> species, one each per islet. Only <italic><tp:taxon-name>Orthomorpha picturata</tp:taxon-name></italic>occurred on Ko Bangu, Island 9 (<xref ref-type="fig" rid="F119">Map 2</xref>), another new species (<italic><tp:taxon-name>Orthomorpha similanensis</tp:taxon-name></italic> sp. n., see below) on Ko Miang, Island 4, while Ko Huyong, Island 1 harboured still another presumed congener which regrettably cannot be described, because we only obtained female material.</p></tp:treatment-sec><tp:treatment-sec><!--Section generated to contain objects referenced in tp:taxon-treatment.--><fig id="F119" position="float" orientation="portrait"><label>Map 2.</label><caption><p>Distributions of the new species of <italic><tp:taxon-name>Orthomorpha</tp:taxon-name></italic>. Crossed circle: <italic><tp:taxon-name>Orthomorpha picturata</tp:taxon-name></italic> sp. n.; Asterisk: <italic><tp:taxon-name>Orthomorpha tuberculifera</tp:taxon-name></italic> sp. n.; Inverted open triangle: <italic><tp:taxon-name>Orthomorpha subtuberculifera</tp:taxon-name></italic> sp. n.; Open diamond: <italic><tp:taxon-name>Orthomorpha communis</tp:taxon-name></italic> sp. n.; Crossed square: <italic><tp:taxon-name>Orthomorpha atypica</tp:taxon-name></italic> sp. n.; Filled triangle: <italic><tp:taxon-name>Orthomorpha latiterga</tp:taxon-name></italic> sp. n.; Open square: <italic><tp:taxon-name>Orthomorpha suberecta</tp:taxon-name></italic> sp. n.; Open circle: <italic><tp:taxon-name>Orthomorpha isarankurai</tp:taxon-name></italic> sp. n.; Open triangle: <italic><tp:taxon-name>Orthomorpha elevata</tp:taxon-name></italic> sp. n.; Filled circle: <italic><tp:taxon-name>Orthomorpha subelevata</tp:taxon-name></italic> sp. n.; Filled square: <italic><tp:taxon-name>Orthomorpha similanensis</tp:taxon-name></italic> sp. n.; Inverted filled triangle: <italic><tp:taxon-name>Orthomorpha spiniformis</tp:taxon-name></italic> sp. n.</p></caption><graphic xmlns:xlink="http://www.w3.org/1999/xlink" xlink:href="ZooKeys-131-001-g119.jpg" position="float" orientation="portrait" xlink:type="simple"/></fig></tp:treatment-sec></tp:taxon-treatment>
