# Supplementary material for: Revision of the Southeast Asian millipede genus Orthomorpha Bollman, 1893, with the proposal of a new genus (Diplopoda, Polydesmida, Paradoxosomatidae)
Source: Zookeys. 2011 Sep 29;(131):1–161. doi: 10.3897/zookeys.131.1921 (PMC3208436; doi:10.3897/zookeys.131.1921)
Supplement: XML Treatment for Orthomorpha tuberculifera [file zookeys.131.1921-treatment6.xml]

<!DOCTYPE tp:taxon-treatment
  PUBLIC "-//TaxonX//DTD Taxonomic Treatment Publishing DTD v0 20100105//EN" "tax-treatment-NSO.dtd">
<tp:taxon-treatment xmlns:tp="http://www.plazi.org/taxpub"><tp:treatment-meta><mixed-citation publication-type="journal"><person-group><name><surname>Likhitrakarn</surname><given-names>Natdanai</given-names></name><name><surname>Golovatch</surname><given-names>Sergei I.</given-names></name><name><surname>Panha</surname><given-names>Somsak</given-names></name></person-group><article-title>Revision of the Southeast Asian millipede genus 
                    <italic>Orthomorpha</italic> Bollman, 1893, with the proposal of a new genus (Diplopoda, Polydesmida, Paradoxosomatidae)
                </article-title><source>Zookeys</source><day>29</day><month>9</month><year>2011</year><volume>2011</volume><issue>131</issue><fpage>1</fpage><lpage>161</lpage><pub-id pub-id-type="doi">10.3897/zookeys.131.1921</pub-id></mixed-citation></tp:treatment-meta><tp:nomenclature><tp:taxon-name>
                        <tp:taxon-name-part taxon-name-part-type="genus">Orthomorpha</tp:taxon-name-part>
                        <tp:taxon-name-part taxon-name-part-type="species">tuberculifera</tp:taxon-name-part>
                    <object-id xmlns:xlink="http://www.w3.org/1999/xlink" xlink:type="simple">urn:lsid:zoobank.org:act:323ACC16-597D-4A54-AADD-903141FD4E54</object-id>
                    <object-id xmlns:xlink="http://www.w3.org/1999/xlink" xlink:type="simple">http://species-id.net/wiki/Orthomorpha_tuberculifera</object-id>
                    </tp:taxon-name><tp:taxon-status xmlns:xlink="http://www.w3.org/1999/xlink" xlink:type="simple">sp. n.</tp:taxon-status><xref ref-type="fig" rid="F13">Figs 13</xref><xref ref-type="fig" rid="F14"/><xref ref-type="fig" rid="F15">15</xref></tp:nomenclature><tp:treatment-sec sec-type="Holotype"><title>Holotype.</title><p>♂ (CUMZ), Thailand, Nakhon Ratchasima Prov., Pakchong Distr., Khao Rup Chang, ca 420 m, <named-content xmlns:xlink="http://www.w3.org/1999/xlink" content-type="dwc:verbatimCoordinates" xlink:type="simple">14°31'33"N, 101°21'36"E</named-content>, 26.04.2009, leg. S. Panha, R. Chanabun &amp; N. Likhitrakarn.</p></tp:treatment-sec><tp:treatment-sec sec-type="Paratypes"><title>Paratypes.</title><p>2 ♂, 2 ♀ (ZMUC), 2 ♂, 2 ♀ (ZMUM), 14 ♂, 21 ♀ (CUMZ), same data as holotype. 1 ♂ (CUMZ), same Distr., Klang Dong Restaurant, ca 360 m, <named-content xmlns:xlink="http://www.w3.org/1999/xlink" content-type="dwc:verbatimCoordinates" xlink:type="simple">14°09'10"N, 101°18'35"E</named-content>, 01.04.2011, leg. R. Chanabun.</p></tp:treatment-sec><tp:treatment-sec sec-type="Name"><title>Name.</title><p>To emphasize the evident metatergal tuberculation.</p></tp:treatment-sec><tp:treatment-sec sec-type="Diagnosis"><title>Diagnosis.</title><p>The new species differs in evidently tuberculated metaterga, coupled with only a small anterolateral incision on paraterga and a bifid gonopod tip (see also Key below).</p></tp:treatment-sec><tp:treatment-sec sec-type="Description"><title>Description.</title><p>Length 24–32 mm (♂), 27–34 mm (♀), width of midbody pro- and metazona 2.6–3.3 and 4.5–5.2 mm (♂), 2.9–4.0 and 4.5–5.5 mm (♀), respectively Coloration of live animals blackish, paraterga and epiproct contrasting creamy orange, legs and venter brownish to pale brown (<xref ref-type="fig" rid="F13">Fig. 13A</xref>); coloration of alcohol material after preservation faded to dark castaneous brown, paraterga (marbled at base), metatergal tubercles, middle region of prozona, venter, epiproct, and several basal podomeres more flavous, pale pinkish, brownish or pale yellow (<xref ref-type="fig" rid="F13">Fig. 13B-J</xref>).</p><p>Clypeolabral region densely setose, vertex bare, epicranial suture distinct. Antennae short, poorly clavate (<xref ref-type="fig" rid="F13">Fig. 13A</xref>), extending behind segment 2 (♂) or until midway of segment 2 (♀) dorsally.</p><p>Head in width &lt;&lt; collum &lt; segments 3–4 &lt; 2 = 5–16 (♂), or head &lt; collum &lt; segments 3–4 &lt; 2 &lt; 5–16 (♀); thereafter body gently and gradually tapering. Collum with three transverse rows of medium-sized setae, 4+4 anterior, 2+2 intermediate, and 2+2 posterior, all borne on very evident tubercle, these being especially high in caudal row; paraterga slightly declivous, broadly rounded and narrowly bordered, caudal corner a minute knob, not extending behind tergal margin (<xref ref-type="fig" rid="F13">Fig. 13B &amp; C</xref>). Tegument rather poorly shining, prozona very finely shagreened, metaterga coriaceous, roughly rugose <!--PageBreak-->and granulate, below paraterga rugulose. Postcollum metaterga with two transverse rows of short, mostly abraded setae borne on evident tubercles: 2+2 in front (pre-sulcus) row on smaller tubercles and 3+3 in caudal (postsulcus) row on higher, sharper and dorsocaudally inclined tubercles (<xref ref-type="fig" rid="F13">Fig. 13B-F</xref>). Metatergal tubercles especially high on collum and several following segments, growing increasingly lower towards segment 19. Axial line clear, especially so on metaterga. Paraterga very strongly developed (<xref ref-type="fig" rid="F13">Fig. 13A-H</xref>), especially well so in ♂, mostly subhorizontal to faintly declivous, always lying below dorsum, set at about 1/3–1/4 midbody height; shoulders well-developed, mostly straight; caudal tips of paraterga nearly pointed to pointed, always extending<!--PageBreak--> behind tergal margin, increasingly well pointed and often bent mesad on paraterga (14-)19. Calluses delimited by a sulcus both dorsally and ventrally, especially deeply so dorsally, rather broad, with three more or less evident lateral incisions on callus 2 and two strong indentations on following segments (<xref ref-type="fig" rid="F13">Fig. 13B, D &amp; F</xref>). Posterior edge of paraterga always evidently concave, more strongly so on segments 16–19 (<xref ref-type="fig" rid="F13">Fig. 13F</xref>). Ozopores evident, lateral, lying in a deep ovoid groove at about 1/3–1/4 paratergal length in front of caudal corner. Transverse sulcus present on metaterga 2–18, incomplete on metaterga 2–4, complete and reaching bases of paraterga on following segments, beaded at bottom, deep (<xref ref-type="fig" rid="F13">Fig. 13B, D &amp; F</xref>). Stricture between pro- and metazona deep, evidently ribbed at bottom down to base of paraterga. Pleurosternal carinae large, roughly granulate crests with a distinct tooth both frontally and caudally, <!--PageBreak-->complete on segments 2–9 (♂) or 2–8 (♀), thereafter split into both front and caudal teeth, the former turning into bulges until segment 13(14), the latter tooth gradually reduced until segment 18 (♂) or 17 (♀), much more strongly developed in ♂ than in ♀ (<xref ref-type="fig" rid="F13">Fig. 13C, E &amp; H</xref>). Epiproct (<xref ref-type="fig" rid="F13">Fig. 13F &amp; G</xref>) conical, rather short, flattened dorsoventrally, with two very evident (♂) or rather small, sharp, apical teeth (♀) directed ventrocaudally; pre-apical papillae evident, located close to tip. Hypoproct (<xref ref-type="fig" rid="F13">Fig. 13G</xref>) roundly subtriangular, setiferous knobs at caudal edge clear and well-separated.</p><p>Sterna delicately and rather densely setose; a paramedian pair of evident, fully separated, setose cones between ♂ coxae 4 (<xref ref-type="fig" rid="F13">Fig. 13I &amp; J</xref>). A paramedian pair of small tubercles in front of gonopod aperture. Legs moderately long and slender, almost not incrassate in ♂, midbody ones ca 1.2–1.3 (♂) or 0.8–0.9 times (♀) as long as body<!--PageBreak--> height, prefemora without modifications, ♂ tarsal brushes present only on ♂ legs 1–3, thereafter gradually thinning out.</p><p>Gonopods (<xref ref-type="fig" rid="F14">Figs 14</xref> &amp; <xref ref-type="fig" rid="F15">15</xref>) simple. Coxa long and slender, with several strong setae distodorsally. Prefemoral part densely setose, about 3 times shorter than femorite + “postfemoral” part. Femorite slender, suberect to slightly curved, nearly not enlarged distad, with a “postfemoral” part demarcated by an oblique lateral sulcus. Solenophore tip either very faintly bidentate, with both denticles being subequal, or a nearly smooth lobe; solenomere long and flagelliform.</p><fig id="F13" position="float" orientation="portrait"><label>Figure 13.</label><caption><p><italic><tp:taxon-name>Orthomorpha tuberculifera</tp:taxon-name></italic> sp. n., ♂ holotype. <bold>A</bold> habitus, live coloration. <bold>B, C</bold> anterior part of body, dorsal and lateral views, respectively <bold>D, E</bold> segments 10 and 11, dorsal and lateral views, respectively <bold>F, G, H</bold> posterior part of body, dorsal, ventral and lateral views, respectively <bold>I, J</bold> sternal cones between coxae 4, subcaudal and sublateral views, respectively.</p></caption><graphic xmlns:xlink="http://www.w3.org/1999/xlink" xlink:href="ZooKeys-131-001-g013.jpg" position="float" orientation="portrait" xlink:type="simple"/></fig><fig id="F14" position="float" orientation="portrait"><label>Figure 14.</label><caption><p><italic><tp:taxon-name>Orthomorpha tuberculifera</tp:taxon-name></italic> sp. n., ♂ paratype from Khao Rup Chang. <bold>A, B</bold> right gonopod, mesal and lateral views, respectively <bold>C-F</bold> distal part of right gonopod, mesal, lateral, suboral and subcaudal views, respectively. Scale bar: 0.2 mm.</p></caption><graphic xmlns:xlink="http://www.w3.org/1999/xlink" xlink:href="ZooKeys-131-001-g014.jpg" position="float" orientation="portrait" xlink:type="simple"/></fig><fig id="F15" position="float" orientation="portrait"><label>Figure 15.</label><caption><p><italic><tp:taxon-name>Orthomorpha tuberculifera</tp:taxon-name></italic> sp. n., ♂ holotype. <bold>A, B</bold> right gonopod lateral and mesal views, respectively. Scale bar: 0.2 mm.</p></caption><graphic xmlns:xlink="http://www.w3.org/1999/xlink" xlink:href="ZooKeys-131-001-g015.jpg" position="float" orientation="portrait" xlink:type="simple"/></fig></tp:treatment-sec><tp:treatment-sec sec-type="Remarks"><title>Remarks.</title><p>There are two further populations which we regard as representing the same new species. One of the populations (15 ♂, 3 ♀ (CUZM), non-types) comes from Thailand, Lop Buri Prov., Khok Samrong Distr., Khao Wong Phrachan Temple, <named-content xmlns:xlink="http://www.w3.org/1999/xlink" content-type="dwc:verbatimCoordinates" xlink:type="simple">14°58'0"N, 100°41'49"E</named-content>, 07.06.2008, leg. C. Sutcharit. The other one (1 ♂, 2 ♀ (CUZM), non-types) comes from Thailand, Saraburi Prov., Kaeng Khoi Distr., Kaeng Khoi, <named-content xmlns:xlink="http://www.w3.org/1999/xlink" content-type="dwc:verbatimCoordinates" xlink:type="simple">14°58'N, 100°59'E</named-content>, 08.09.2007, leg. S. Panha. All three localities are situated about 100–200 km from one another, west, north and northwest of the Sankamphaeng Mountain Range, Khao Yai National Park within the same hilly area (<xref ref-type="fig" rid="F119">Map 2</xref>).</p></tp:treatment-sec><tp:treatment-sec><!--Section generated to contain objects referenced in tp:taxon-treatment.--><fig id="F119" position="float" orientation="portrait"><label>Map 2.</label><caption><p>Distributions of the new species of <italic><tp:taxon-name>Orthomorpha</tp:taxon-name></italic>. Crossed circle: <italic><tp:taxon-name>Orthomorpha picturata</tp:taxon-name></italic> sp. n.; Asterisk: <italic><tp:taxon-name>Orthomorpha tuberculifera</tp:taxon-name></italic> sp. n.; Inverted open triangle: <italic><tp:taxon-name>Orthomorpha subtuberculifera</tp:taxon-name></italic> sp. n.; Open diamond: <italic><tp:taxon-name>Orthomorpha communis</tp:taxon-name></italic> sp. n.; Crossed square: <italic><tp:taxon-name>Orthomorpha atypica</tp:taxon-name></italic> sp. n.; Filled triangle: <italic><tp:taxon-name>Orthomorpha latiterga</tp:taxon-name></italic> sp. n.; Open square: <italic><tp:taxon-name>Orthomorpha suberecta</tp:taxon-name></italic> sp. n.; Open circle: <italic><tp:taxon-name>Orthomorpha isarankurai</tp:taxon-name></italic> sp. n.; Open triangle: <italic><tp:taxon-name>Orthomorpha elevata</tp:taxon-name></italic> sp. n.; Filled circle: <italic><tp:taxon-name>Orthomorpha subelevata</tp:taxon-name></italic> sp. n.; Filled square: <italic><tp:taxon-name>Orthomorpha similanensis</tp:taxon-name></italic> sp. n.; Inverted filled triangle: <italic><tp:taxon-name>Orthomorpha spiniformis</tp:taxon-name></italic> sp. n.</p></caption><graphic xmlns:xlink="http://www.w3.org/1999/xlink" xlink:href="ZooKeys-131-001-g119.jpg" position="float" orientation="portrait" xlink:type="simple"/></fig></tp:treatment-sec></tp:taxon-treatment>
