# Supplementary material for: Revision of the Southeast Asian millipede genus Orthomorpha Bollman, 1893, with the proposal of a new genus (Diplopoda, Polydesmida, Paradoxosomatidae)
Source: Zookeys. 2011 Sep 29;(131):1–161. doi: 10.3897/zookeys.131.1921 (PMC3208436; doi:10.3897/zookeys.131.1921)
Supplement: XML Treatment for Orthomorpha tuberculifera [file zookeys.131.1921-treatment7.xml]

<!DOCTYPE tp:taxon-treatment
  PUBLIC "-//TaxonX//DTD Taxonomic Treatment Publishing DTD v0 20100105//EN" "tax-treatment-NSO.dtd">
<tp:taxon-treatment xmlns:tp="http://www.plazi.org/taxpub"><tp:treatment-meta><mixed-citation publication-type="journal"><person-group><name><surname>Likhitrakarn</surname><given-names>Natdanai</given-names></name><name><surname>Golovatch</surname><given-names>Sergei I.</given-names></name><name><surname>Panha</surname><given-names>Somsak</given-names></name></person-group><article-title>Revision of the Southeast Asian millipede genus 
                    <italic>Orthomorpha</italic> Bollman, 1893, with the proposal of a new genus (Diplopoda, Polydesmida, Paradoxosomatidae)
                </article-title><source>Zookeys</source><day>29</day><month>9</month><year>2011</year><volume>2011</volume><issue>131</issue><fpage>1</fpage><lpage>161</lpage><pub-id pub-id-type="doi">10.3897/zookeys.131.1921</pub-id></mixed-citation></tp:treatment-meta><tp:nomenclature><tp:taxon-name>
                        <tp:taxon-name-part taxon-name-part-type="genus">Orthomorpha</tp:taxon-name-part>
                        <tp:taxon-name-part taxon-name-part-type="species">tuberculifera</tp:taxon-name-part>
                    </tp:taxon-name><tp:taxon-status xmlns:xlink="http://www.w3.org/1999/xlink" xlink:type="simple">sp. n., variety from Khao Wong Phrachan Temple</tp:taxon-status><xref ref-type="fig" rid="F16">Figs 16</xref><xref ref-type="fig" rid="F17"/><xref ref-type="fig" rid="F18">18</xref></tp:nomenclature><tp:treatment-sec sec-type="Description"><title>Description.</title><p>Length 22–30 mm (♂), 24–31 mm (♀), width of midbody pro- and metazona 2.6–2.9 and 3.9–4.2 mm (♂), 2.8–3.3 and 4.0–4.3 mm (♀), respectively. Colour pattern same as in the type series of <italic><tp:taxon-name>Orthomorpha tuberculifera</tp:taxon-name></italic> sp. n., but coloration of alcohol material darker, blackish.</p><p>All other characters as in the typical <italic><tp:taxon-name>Orthomorpha tuberculifera</tp:taxon-name></italic> sp. n. (<xref ref-type="fig" rid="F16">Figs 16</xref><xref ref-type="fig" rid="F17"/>–<xref ref-type="fig" rid="F18">18</xref>), except as follows.<!--PageBreak--></p><p>Venter and legs sometimes as pallid as paraterga and epiproct. Paraterga slightly less prominent, narrower (<xref ref-type="fig" rid="F16">Fig. 16A, C &amp; F</xref>). Pattern of setigerous tubercles in caudal row on metatergum 17 sometimes as 4+3, on metatergum 18 as 4+4. Paraterga 2 sometimes with four small indentations on one side, with three ones on the other. Surface below paraterga microgranulate and faintly rugulose.</p><fig id="F16" position="float" orientation="portrait"><label>Figure 16.</label><caption><p><italic><tp:taxon-name>Orthomorpha tuberculifera</tp:taxon-name></italic> sp. n., ♂, variety from Khao Wong Phrachan Temple. <bold>A, B</bold> anterior part of body, dorsal and lateral views, respectively <bold>C, D</bold> segments 10 and 11, dorsal and lateral views, respectively <bold>E-G</bold> posterior part of body, lateral, dorsal and ventral views, respectively <bold>H, I</bold> sternal cones between coxae 4, subcaudal and sublateral views, respectively.</p></caption><graphic xmlns:xlink="http://www.w3.org/1999/xlink" xlink:href="ZooKeys-131-001-g016.jpg" position="float" orientation="portrait" xlink:type="simple"/></fig><fig id="F17" position="float" orientation="portrait"><label>Figure 17.</label><caption><p><italic><tp:taxon-name>Orthomorpha tuberculifera</tp:taxon-name></italic> sp. n., ♂, variety from Khao Wong Phrachan Temple. <bold>A, B</bold> right gonopod, mesal and lateral views, respectively <bold>C-F</bold> distal part of right gonopod, mesal, lateral, subcaudal and suboral views, respectively. Scale bar: 0.2 mm.</p></caption><graphic xmlns:xlink="http://www.w3.org/1999/xlink" xlink:href="ZooKeys-131-001-g017.jpg" position="float" orientation="portrait" xlink:type="simple"/></fig><fig id="F18" position="float" orientation="portrait"><label>Figure 18.</label><caption><p><italic><tp:taxon-name>Orthomorpha tuberculifera</tp:taxon-name></italic> sp. n., ♂, variety from Khao Wong Phrachan Temple. <bold>A, B</bold> right gonopod, lateral and mesal views, respectively. Scale bar: 0.5 mm.</p></caption><graphic xmlns:xlink="http://www.w3.org/1999/xlink" xlink:href="ZooKeys-131-001-g018.jpg" position="float" orientation="portrait" xlink:type="simple"/></fig></tp:treatment-sec></tp:taxon-treatment>
