# Supplementary material for: Revision of the Southeast Asian millipede genus Orthomorpha Bollman, 1893, with the proposal of a new genus (Diplopoda, Polydesmida, Paradoxosomatidae)
Source: Zookeys. 2011 Sep 29;(131):1–161. doi: 10.3897/zookeys.131.1921 (PMC3208436; doi:10.3897/zookeys.131.1921)
Supplement: XML Treatment for Orthomorpha tuberculifera [file zookeys.131.1921-treatment8.xml]

<!DOCTYPE tp:taxon-treatment
  PUBLIC "-//TaxonX//DTD Taxonomic Treatment Publishing DTD v0 20100105//EN" "tax-treatment-NSO.dtd">
<tp:taxon-treatment xmlns:tp="http://www.plazi.org/taxpub"><tp:treatment-meta><mixed-citation publication-type="journal"><person-group><name><surname>Likhitrakarn</surname><given-names>Natdanai</given-names></name><name><surname>Golovatch</surname><given-names>Sergei I.</given-names></name><name><surname>Panha</surname><given-names>Somsak</given-names></name></person-group><article-title>Revision of the Southeast Asian millipede genus 
                    <italic>Orthomorpha</italic> Bollman, 1893, with the proposal of a new genus (Diplopoda, Polydesmida, Paradoxosomatidae)
                </article-title><source>Zookeys</source><day>29</day><month>9</month><year>2011</year><volume>2011</volume><issue>131</issue><fpage>1</fpage><lpage>161</lpage><pub-id pub-id-type="doi">10.3897/zookeys.131.1921</pub-id></mixed-citation></tp:treatment-meta><tp:nomenclature><tp:taxon-name>
                        <tp:taxon-name-part taxon-name-part-type="genus">Orthomorpha</tp:taxon-name-part>
                        <tp:taxon-name-part taxon-name-part-type="species">tuberculifera</tp:taxon-name-part>
                    </tp:taxon-name><tp:taxon-status xmlns:xlink="http://www.w3.org/1999/xlink" xlink:type="simple">sp. n., variety from Kaeng Khoi</tp:taxon-status><xref ref-type="fig" rid="F19">Figs 19</xref><xref ref-type="fig" rid="F20"/><xref ref-type="fig" rid="F21">21</xref></tp:nomenclature><tp:treatment-sec sec-type="Description"><title>Description.</title><p>Length 36 mm (♂), 36–37 mm (♀), width of midbody pro- and metazona 3.0 and 4.9 mm (♂), 3.5–3.7 and 5.2–5.5 mm (♀), respectively. Colour pattern <!--PageBreak-->same as in the type series of <italic><tp:taxon-name>Orthomorpha tuberculifera</tp:taxon-name></italic> sp. n., but coloration of alcohol material darker, blackish.</p><p>All other characters as in the typical <italic><tp:taxon-name>Orthomorpha tuberculifera</tp:taxon-name></italic> sp. n. (<xref ref-type="fig" rid="F19">Figs 19</xref><xref ref-type="fig" rid="F20"/>–<xref ref-type="fig" rid="F21">21</xref>), except as follows.</p><p>Paraterga less prominent, even midbody ones nearly not produced behind tergal margin (<xref ref-type="fig" rid="F19">Fig. 19A-E</xref>) (<xref ref-type="fig" rid="F1">Figs 1K–M</xref>). Pattern of setigerous tubercles in caudal row on metatergum 19 sometimes as 4+3.<!--PageBreak--></p><fig id="F19" position="float" orientation="portrait"><label>Figure 19.</label><caption><p><italic><tp:taxon-name>Orthomorpha tuberculifera</tp:taxon-name></italic> sp. n., ♂, variety from Kaeng Khoi (<bold>A–I</bold>) and ♀ (<bold>J–L</bold>). <bold>A, B, J</bold> anterior part of body, dorsal, lateral and dorsal views, respectively <bold>C, D, K</bold> segments 10 and 11, dorsal, lateral and dorsal views, respectively <bold>E–G, L</bold> posterior part of body, lateral, dorsal, ventral, and dorsal views, respectively <bold>H, I</bold> sternal cones between coxae 4, subcaudal and sublateral views, respectively.</p></caption><graphic xmlns:xlink="http://www.w3.org/1999/xlink" xlink:href="ZooKeys-131-001-g019.jpg" position="float" orientation="portrait" xlink:type="simple"/></fig><fig id="F20" position="float" orientation="portrait"><label>Figure 20.</label><caption><p><italic><tp:taxon-name>Orthomorpha tuberculifera</tp:taxon-name></italic> sp. n., ♂ variety from Kaeng Khoi. <bold>A, B</bold> right gonopod, lateral and mesal views, respectively <bold>C</bold>-<bold>F</bold> distal part of right gonopod, lateral, mesal, suboral and subcaudal views, respectively. Scale bar: 0.2 mm.</p></caption><graphic xmlns:xlink="http://www.w3.org/1999/xlink" xlink:href="ZooKeys-131-001-g020.jpg" position="float" orientation="portrait" xlink:type="simple"/></fig><fig id="F21" position="float" orientation="portrait"><label>Figure 21.</label><caption><p><italic><tp:taxon-name>Orthomorpha tuberculifera</tp:taxon-name></italic> sp. n., ♂ variety from Kaeng Khoi. <bold>A, B</bold> left gonopod, mesal and lateral views, respectively. Scale bar: 0.2 mm.</p></caption><graphic xmlns:xlink="http://www.w3.org/1999/xlink" xlink:href="ZooKeys-131-001-g021.jpg" position="float" orientation="portrait" xlink:type="simple"/></fig></tp:treatment-sec><tp:treatment-sec><!--Section generated to contain objects referenced in tp:taxon-treatment.--><fig id="F1" position="float" orientation="portrait"><label>Figure 1.</label><caption><p><italic><tp:taxon-name>Orthomorpha beaumontii</tp:taxon-name></italic> (Le Guillou, 1841), ♀ holotype. <bold>A, B</bold> segments 2–5, dorsal and lateral views, respectively <bold>C, D</bold> segments 10 and 11, dorsal and lateral views, respectively <bold>E</bold> segments 16–20, dorsal view <bold>F</bold> posterior part of body, ventral view (after <xref ref-type="bibr" rid="B43">Jeekel 1963</xref>).</p></caption><graphic xmlns:xlink="http://www.w3.org/1999/xlink" xlink:href="ZooKeys-131-001-g001.jpg" position="float" orientation="portrait" xlink:type="simple"/></fig></tp:treatment-sec><ref-list><ref id="B43"><mixed-citation xmlns:xlink="http://www.w3.org/1999/xlink" xlink:type="simple"><person-group><name name-style="western"><surname>Jeekel</surname><given-names>CAW</given-names></name></person-group> (<year>1963</year>)<article-title> Paradoxosomatidae from Borneo (Diplopoda, Polydesmida).</article-title><source>Tijdschrift voor Entomologie </source><volume>106</volume>: <fpage>205</fpage>-<lpage>283</lpage>.</mixed-citation></ref></ref-list></tp:taxon-treatment>
