# Supplementary material for: Revision of the Southeast Asian millipede genus Orthomorpha Bollman, 1893, with the proposal of a new genus (Diplopoda, Polydesmida, Paradoxosomatidae)
Source: Zookeys. 2011 Sep 29;(131):1–161. doi: 10.3897/zookeys.131.1921 (PMC3208436; doi:10.3897/zookeys.131.1921)
Supplement: XML Treatment for Orthomorpha subtuberculifera [file zookeys.131.1921-treatment9.xml]

<!DOCTYPE tp:taxon-treatment
  PUBLIC "-//TaxonX//DTD Taxonomic Treatment Publishing DTD v0 20100105//EN" "tax-treatment-NSO.dtd">
<tp:taxon-treatment xmlns:tp="http://www.plazi.org/taxpub"><tp:treatment-meta><mixed-citation publication-type="journal"><person-group><name><surname>Likhitrakarn</surname><given-names>Natdanai</given-names></name><name><surname>Golovatch</surname><given-names>Sergei I.</given-names></name><name><surname>Panha</surname><given-names>Somsak</given-names></name></person-group><article-title>Revision of the Southeast Asian millipede genus 
                    <italic>Orthomorpha</italic> Bollman, 1893, with the proposal of a new genus (Diplopoda, Polydesmida, Paradoxosomatidae)
                </article-title><source>Zookeys</source><day>29</day><month>9</month><year>2011</year><volume>2011</volume><issue>131</issue><fpage>1</fpage><lpage>161</lpage><pub-id pub-id-type="doi">10.3897/zookeys.131.1921</pub-id></mixed-citation></tp:treatment-meta><tp:nomenclature><tp:taxon-name>
                        <tp:taxon-name-part taxon-name-part-type="genus">Orthomorpha</tp:taxon-name-part>
                        <tp:taxon-name-part taxon-name-part-type="species">subtuberculifera</tp:taxon-name-part>
                    <object-id xmlns:xlink="http://www.w3.org/1999/xlink" xlink:type="simple">urn:lsid:zoobank.org:act:D5EE0C3D-4998-4C5F-9969-0C69485E7C5F</object-id>
                    <object-id xmlns:xlink="http://www.w3.org/1999/xlink" xlink:type="simple">http://species-id.net/wiki/Orthomorpha_subtuberculifera</object-id>
                    </tp:taxon-name><tp:taxon-status xmlns:xlink="http://www.w3.org/1999/xlink" xlink:type="simple">sp. n.</tp:taxon-status><xref ref-type="fig" rid="F22">Figs 22</xref><xref ref-type="fig" rid="F23"/><xref ref-type="fig" rid="F24">24</xref></tp:nomenclature><tp:treatment-sec sec-type="Holotype"><title>Holotype.</title><p>♂ (CUMZ), Thailand, Nakhon Ratchasima Prov., Wang Nam Khiao Distr., Sakaerat Enviromental Research Station, <named-content xmlns:xlink="http://www.w3.org/1999/xlink" content-type="dwc:verbatimCoordinates" xlink:type="simple">14°50'N, 102°34'E</named-content>, 15.07.2006, leg. S. Panha.</p></tp:treatment-sec><tp:treatment-sec sec-type="Paratypes"><title>Paratypes.</title><p>1 ♂ (CUMZ), same data as holotype. 1 ♂, 3 ♀ (CUMZ), same locality, 10.01.2007, leg. N. Likhitrakarn.</p></tp:treatment-sec><tp:treatment-sec sec-type="Name"><title>Name.</title><p>To emphasize the strong similarity to <italic><tp:taxon-name>Orthomorpha tuberculifera</tp:taxon-name></italic> sp. n.</p></tp:treatment-sec><tp:treatment-sec sec-type="Diagnosis"><title>Diagnosis.</title><p>Comes closest to <italic><tp:taxon-name>Orthomorpha tuberculifera</tp:taxon-name></italic> sp. n., but differs in a strong anterolateral incision on paraterga (see also Key below).</p></tp:treatment-sec><tp:treatment-sec sec-type="Description"><title>Description.</title><p>Length 21–23 mm (♂), 23–24 mm (♀), width of midbody pro- and metazona 2.2–2.4 and 3.5–4.2 mm (♂), 2.1–3.7 and 3.4–4.3 mm (♀), respectively. Coloration of alcohol material after preservation uniformly blackish-brown (♀) or apparently faded to uniformly brown (♂), with paraterga, venter, distal part of epiproct and several basal podomeres more flavous, pallid to light yellow (<xref ref-type="fig" rid="F13">Fig. 13B-J</xref>); antennomere 7 infuscate, brown to dark brown; legs sometimes infuscate distally, light brown.</p><p>All other characters as in <italic><tp:taxon-name>Orthomorpha tuberculifera</tp:taxon-name></italic> sp. n. (<xref ref-type="fig" rid="F13">Fig. 13</xref>), except as follows.<!--PageBreak--></p><p>Antennae longer (<xref ref-type="fig" rid="F22">Fig. 22B</xref>), extending behind segment 3 (♂) or 2 (♀) dorsally.</p><p>Head in width &lt; collum &lt; segments 3–4 &lt; 2 &lt; 5–16 (♂, ♀); thereafter body gently and gradually tapering. Paraterga on collum slightly declivous, subtriangular, with a small, but evident indentation near midway and a small, caudally directed, sharp denticle at caudal corner, the latter not extending behind tergal margin (<xref ref-type="fig" rid="F22">Fig. 22A &amp; J</xref>). Paraterga very strongly developed (<xref ref-type="fig" rid="F22">Fig. 22A-G &amp; J-L</xref>), especially well so in ♂, mostly subhorizontal to faintly upturned, always lying below dorsum, set at about 1/4 midbody height; shoulders well-developed, mostly straight; caudal tips <!--PageBreak-->of paraterga pointed, always extending behind tergal margin. Calluses delimited by a sulcus both dorsally and ventrally, especially deeply so dorsally, rather broad, with three evident lateral incisions on callus 2 (front indentation being smallest) and two strong indentations on following segments (front one being extremely strong, middle one smallest) (<xref ref-type="fig" rid="F22">Fig. 22A, C, F &amp; J-L</xref>). Posterior edge of paraterga always strongly concave, more strongly so on segments 16–19 (<xref ref-type="fig" rid="F22">Fig. 22F &amp; L</xref>). Pleurosternal carinae large, roughly granulate crests with a distinct tooth both frontally and caudally, complete on segments 2–7 (♂, ♀), thereafter split into both front and caudal teeth, the former increasingly strongly reduced until segment 15 (♂) or 16 (♀), the latter tooth gradually reduced until segment 17 (♂) or 18 (♀), much more<!--PageBreak--> strongly developed in ♂ than in ♀ (<xref ref-type="fig" rid="F22">Fig. 22B, D &amp; E</xref>). Epiproct (<xref ref-type="fig" rid="F22">Fig. 22E, F &amp; L</xref>) with pre-apical papillae place closer to tip.</p><p>Sterna delicately and sparsely setose. Only small paramedian knobs in front of gonopod aperture. Legs moderately long and slender, almost not incrassate in ♂, midbody ones ca 1.2–1.3 (♂) or 0.9–1.1 times (♀) as long as body height, prefemora without modifications.</p><p>Gonopods (<xref ref-type="fig" rid="F23">Figs 23 &amp; 24</xref>) simple. Prefemoral part densely setose, less than 2 times shorter than femorite + “postfemoral” part. Femorite rather stout, slightly curved, nearly not enlarged distad, with a “postfemoral” part demarcated by an oblique lateral sulcus. Solenophore tip bifid, with terminal tooth bearing a minute denticle at base.</p><fig id="F22" position="float" orientation="portrait"><label>Figure 22.</label><caption><p><italic><tp:taxon-name>Orthomorpha subtuberculifera</tp:taxon-name></italic> sp. n., ♂ holotype. <bold>A, B, J</bold> anterior part of body, dorsal, lateral and dorsal views, respectively <bold>C, D</bold>, K segments 10 and 11, dorsal, lateral and dorsal views, respectively <bold>E–G</bold>, L posterior part of body, lateral, dorsal, ventral and dorsal views, respectively <bold>H, I</bold> sternal cones between coxae 4, subcaudal and sublateral views, respectively.</p></caption><graphic xmlns:xlink="http://www.w3.org/1999/xlink" xlink:href="ZooKeys-131-001-g022.jpg" position="float" orientation="portrait" xlink:type="simple"/></fig><fig id="F23" position="float" orientation="portrait"><label>Figure 23.</label><caption><p><italic><tp:taxon-name>Orthomorpha subtuberculifera</tp:taxon-name></italic> sp. n., ♂ paratype. <bold>A, B</bold> right gonopod, mesal and lateral views, respectively <bold>C-F</bold> distal part of right gonopod, mesal, lateral, subcaudal and suboral views, respectively. Scale bar: 0.2 mm.</p></caption><graphic xmlns:xlink="http://www.w3.org/1999/xlink" xlink:href="ZooKeys-131-001-g023.jpg" position="float" orientation="portrait" xlink:type="simple"/></fig><fig id="F24" position="float" orientation="portrait"><label>Figure 24.</label><caption><p><italic><tp:taxon-name>Orthomorpha subtuberculifera</tp:taxon-name></italic> sp. n., ♂ holotype. <bold>A, B</bold> right gonopod, lateral and mesal views, respectively. Scale bar: 0.2 mm.</p></caption><graphic xmlns:xlink="http://www.w3.org/1999/xlink" xlink:href="ZooKeys-131-001-g024.jpg" position="float" orientation="portrait" xlink:type="simple"/></fig></tp:treatment-sec><tp:treatment-sec sec-type="Remarks"><title>Remarks.</title><p>This new species has been found rather close to the localities of <italic><tp:taxon-name>Orthomorpha tuberculifera</tp:taxon-name></italic> sp. n., but northeast of the Sankamphaeng Mountain Range, Khao Yai National Park (<xref ref-type="fig" rid="F119">Map 2</xref>).</p></tp:treatment-sec><tp:treatment-sec><!--Section generated to contain objects referenced in tp:taxon-treatment.--><fig id="F13" position="float" orientation="portrait"><label>Figure 13.</label><caption><p><italic><tp:taxon-name>Orthomorpha tuberculifera</tp:taxon-name></italic> sp. n., ♂ holotype. <bold>A</bold> habitus, live coloration. <bold>B, C</bold> anterior part of body, dorsal and lateral views, respectively <bold>D, E</bold> segments 10 and 11, dorsal and lateral views, respectively <bold>F, G, H</bold> posterior part of body, dorsal, ventral and lateral views, respectively <bold>I, J</bold> sternal cones between coxae 4, subcaudal and sublateral views, respectively.</p></caption><graphic xmlns:xlink="http://www.w3.org/1999/xlink" xlink:href="ZooKeys-131-001-g013.jpg" position="float" orientation="portrait" xlink:type="simple"/></fig><fig id="F119" position="float" orientation="portrait"><label>Map 2.</label><caption><p>Distributions of the new species of <italic><tp:taxon-name>Orthomorpha</tp:taxon-name></italic>. Crossed circle: <italic><tp:taxon-name>Orthomorpha picturata</tp:taxon-name></italic> sp. n.; Asterisk: <italic><tp:taxon-name>Orthomorpha tuberculifera</tp:taxon-name></italic> sp. n.; Inverted open triangle: <italic><tp:taxon-name>Orthomorpha subtuberculifera</tp:taxon-name></italic> sp. n.; Open diamond: <italic><tp:taxon-name>Orthomorpha communis</tp:taxon-name></italic> sp. n.; Crossed square: <italic><tp:taxon-name>Orthomorpha atypica</tp:taxon-name></italic> sp. n.; Filled triangle: <italic><tp:taxon-name>Orthomorpha latiterga</tp:taxon-name></italic> sp. n.; Open square: <italic><tp:taxon-name>Orthomorpha suberecta</tp:taxon-name></italic> sp. n.; Open circle: <italic><tp:taxon-name>Orthomorpha isarankurai</tp:taxon-name></italic> sp. n.; Open triangle: <italic><tp:taxon-name>Orthomorpha elevata</tp:taxon-name></italic> sp. n.; Filled circle: <italic><tp:taxon-name>Orthomorpha subelevata</tp:taxon-name></italic> sp. n.; Filled square: <italic><tp:taxon-name>Orthomorpha similanensis</tp:taxon-name></italic> sp. n.; Inverted filled triangle: <italic><tp:taxon-name>Orthomorpha spiniformis</tp:taxon-name></italic> sp. n.</p></caption><graphic xmlns:xlink="http://www.w3.org/1999/xlink" xlink:href="ZooKeys-131-001-g119.jpg" position="float" orientation="portrait" xlink:type="simple"/></fig></tp:treatment-sec></tp:taxon-treatment>
