# Supplementary material for: Revision of the Southeast Asian millipede genus Orthomorpha Bollman, 1893, with the proposal of a new genus (Diplopoda, Polydesmida, Paradoxosomatidae)
Source: Zookeys. 2011 Sep 29;(131):1–161. doi: 10.3897/zookeys.131.1921 (PMC3208436; doi:10.3897/zookeys.131.1921)
Supplement: XML Treatment for Orthomorpha latiterga [file zookeys.131.1921-treatment12.xml]

<!DOCTYPE tp:taxon-treatment
  PUBLIC "-//TaxonX//DTD Taxonomic Treatment Publishing DTD v0 20100105//EN" "tax-treatment-NSO.dtd">
<tp:taxon-treatment xmlns:tp="http://www.plazi.org/taxpub"><tp:treatment-meta><mixed-citation publication-type="journal"><person-group><name><surname>Likhitrakarn</surname><given-names>Natdanai</given-names></name><name><surname>Golovatch</surname><given-names>Sergei I.</given-names></name><name><surname>Panha</surname><given-names>Somsak</given-names></name></person-group><article-title>Revision of the Southeast Asian millipede genus 
                    <italic>Orthomorpha</italic> Bollman, 1893, with the proposal of a new genus (Diplopoda, Polydesmida, Paradoxosomatidae)
                </article-title><source>Zookeys</source><day>29</day><month>9</month><year>2011</year><volume>2011</volume><issue>131</issue><fpage>1</fpage><lpage>161</lpage><pub-id pub-id-type="doi">10.3897/zookeys.131.1921</pub-id></mixed-citation></tp:treatment-meta><tp:nomenclature><tp:taxon-name>
                        <tp:taxon-name-part taxon-name-part-type="genus">Orthomorpha</tp:taxon-name-part>
                        <tp:taxon-name-part taxon-name-part-type="species">latiterga</tp:taxon-name-part>
                    <object-id xmlns:xlink="http://www.w3.org/1999/xlink" xlink:type="simple">urn:lsid:zoobank.org:act:BE36B116-1815-4FB2-9C46-FE1E0A3443D5</object-id>
                    <object-id xmlns:xlink="http://www.w3.org/1999/xlink" xlink:type="simple">http://species-id.net/wiki/Orthomorpha_latiterga</object-id>
                    </tp:taxon-name><tp:taxon-status xmlns:xlink="http://www.w3.org/1999/xlink" xlink:type="simple">sp. n.</tp:taxon-status><xref ref-type="fig" rid="F31">Figs 31</xref><xref ref-type="fig" rid="F33">33</xref></tp:nomenclature><tp:treatment-sec sec-type="Holotype"><title>Holotype.</title><p>♂ (CUMZ), Thailand, Chanthaburi Prov., Pong Nam Ron Distr., Hin Dard Waterfall, ca 260 m, <named-content xmlns:xlink="http://www.w3.org/1999/xlink" content-type="dwc:verbatimCoordinates" xlink:type="simple">12°58'19"N, 102°14'21"E</named-content>, 17.09.2009, leg. C. Sutcharit.</p></tp:treatment-sec><tp:treatment-sec sec-type="Name"><title>Name.</title><p>To emphasize the extremely broad paraterga.</p></tp:treatment-sec><tp:treatment-sec sec-type="Diagnosis"><title>Diagnosis.</title><p>Differs in the extremely broad paraterga, coupled with the pleurosternal carinae represented by complete high crests with a sharp caudal tooth on segments 2–7 (♂) etc. (see also Key below).</p></tp:treatment-sec><tp:treatment-sec sec-type="Description"><title>Description.</title><p>Length 31 mm, width of midbody pro- and metazona 3.1 and 5.0 mm, respectively.</p><p>Live coloration (<xref ref-type="fig" rid="F31">Fig. 31A</xref>) black-brown with mainly grey-brownish caudal halves of metaterga and bases of paraterga, and contrasting creamy light orange paraterga and epiproct; antennae blackish, legs light brown; coloration of alcohol material after preservation (<xref ref-type="fig" rid="F31">Fig. 31B-J</xref>) rather uniformly dark brown with lighter caudal halves of metaterga and bases of paraterga, and contrasting pallid paraterga, epiproct and tip of antennae, legs brown to light grey-yellow.</p><p>Clypeolabral region sparsely setose, vertex bare, epicranial suture distinct. Antennae moderately long (<xref ref-type="fig" rid="F31">Fig. 31A &amp; C</xref>), extending behind body segment 3 dorsally. Head in width &lt; collum &lt; segments 3–4 &lt; 5 &lt; 2 &lt; 6–16; thereafter body gently and gradually tapering. Collum with three transverse rows of setae, 3+3 anterior, 2+2 intermediate and 3+3 posterior; paraterga (<xref ref-type="fig" rid="F31">Fig. 31B</xref>) only slightly declivous, broadly rounded, and narrowly bordered; caudal corner narrowly rounded, slightly declined ventrally, not extending behind tergal margin; posterior quarter of collum slightly rugulose. Tegument of metaterga shining, rugulose-tuberculate, especially on several front metaterga; prozona very finely shagreened, metazona below paraterga faintly rugulose. Metaterga 2–5 with two rows of 2+2 anterior and 3+3 setiferous cones, except segment 3 with 2+1 in anterior row; usually slightly smaller cones in anterior (pre-sulcus) row and more evident ones laterally in posterior row (<xref ref-type="fig" rid="F31">Fig. 31B &amp; C</xref>); thereafter same pattern, but traceable only as insertion points, tuberculation gradually growing obliterate to become nearly wanting from segment 11 on. Tergal setae short,<!--PageBreak--> simple, about 1/3 metatergal length. Axial line visible both on pro- and metazona. Paraterga extremely strongly developed (<xref ref-type="fig" rid="F31">Fig. 31B-H</xref>), broad, all lying below dorsum (at about 1/3 body height), mostly subhorizontal, slightly upturned on segments 2–5 and 18–19, in lateral view modestly enlarged on pore-bearing segments, thinner on poreless ones (<xref ref-type="fig" rid="F31">Fig. 31E</xref>); shoulders always present, mostly nearly straight and narrowly bordered, fused to callus; caudal corner of most of paraterga very narrowly rounded, extending increasingly beyond tergal margin, slightly curved mesad on segments 16–19 (<xref ref-type="fig" rid="F31">Fig. 31F</xref>). Calluses delimited by a sulcus only dorsally, segment 2 with three evident incisions at lateral edge, following segments with two lateral incisions, <!--PageBreak-->front one being particularly evident. Posterior edge of paraterga evidently concave, especially strongly so on segments 16–19. Ozopores evident, lateral, lying in an ovoid groove at about 1/3 in front of caudal corner. Transverse sulcus evident (<xref ref-type="fig" rid="F31">Fig. 31B-F &amp; H</xref>), narrow, rather shallow and only slightly incomplete on metaterga 2 and 3, complete, smooth at bottom, reaching base of paraterga on metaterga 4–18. Stricture between pro- and metazona narrow and shallow, evidently beaded at bottom down to base of paraterga. Pleurosternal carinae complete high crests with a sharp caudal tooth on segments 2–7, thereafter increasingly well divided into a front bulge and a caudal tooth, both increasingly strongly reduced in size, bulge until segment 14, tooth until segment 17. Epiproct (<xref ref-type="fig" rid="F31">Fig. 31F-H</xref>) conical, flattened dorsoventrally, very faintly narrowed caudad, subtruncate, with two evident apical papillae directed caudally, both<!--PageBreak--> pointed at tip; pre-apical papillae very small, lying close to tip. Hypoproct (<xref ref-type="fig" rid="F31">Fig. 31G</xref>) subtrapeziform, caudal margin rounded, setiferous knobs at caudal edge medium-sized and well-separated.</p><p>Sterna sparsely setose, without modifications; cross-impressions shallow; lobe between ♂ coxae 4 much like in <italic><tp:taxon-name>Orthomorpha atypica</tp:taxon-name></italic> sp. n., but cones more acute (<xref ref-type="fig" rid="F31">Fig. 31I &amp; J</xref>). A paramedian pair of small, but evident tubercles in front of gonopod aperture. Legs moderately long and slender, midbody ones ca 1.2–1.3 as long as body height, prefemora without modifications, ♂ tarsal brushes present only on legs 1–5.</p><p>Gonopods (<xref ref-type="fig" rid="F32">Figs 32</xref>, <xref ref-type="fig" rid="F33">33</xref>) much like in <italic><tp:taxon-name>Orthomorpha atypica</tp:taxon-name></italic> sp. n., but solenophore tip with more distinct apical lobules.</p><fig id="F31" position="float" orientation="portrait"><label>Figure 31.</label><caption><p><italic><tp:taxon-name>Orthomorpha latiterga</tp:taxon-name></italic> sp. n., ♂ holotype. <bold>A</bold> habitus, live coloration <bold>B, C</bold> anterior part of body, dorsal and lateral views, respectively <bold>D, E</bold> segments 10 and 11, dorsal and lateral views, respectively <bold>F, G, H</bold> posterior part of body, dorsal, ventral and lateral views, respectively <bold>I, J</bold> sternal cones between coxae 4, subcaudal and sublateral views, respectively.</p></caption><graphic xmlns:xlink="http://www.w3.org/1999/xlink" xlink:href="ZooKeys-131-001-g031.jpg" position="float" orientation="portrait" xlink:type="simple"/></fig><fig id="F32" position="float" orientation="portrait"><label>Figure 32.</label><caption><p><italic><tp:taxon-name>Orthomorpha latiterga</tp:taxon-name></italic> sp. n., ♂ holotype. <bold>A, B</bold> right gonopod, mesal and lateral views, respectively <bold>C</bold>-<bold>F</bold> distal part of right gonopod, mesal, lateral, suboral and subcaudal views, respectively. Scale bar: 0.2 mm.</p></caption><graphic xmlns:xlink="http://www.w3.org/1999/xlink" xlink:href="ZooKeys-131-001-g032.jpg" position="float" orientation="portrait" xlink:type="simple"/></fig><fig id="F33" position="float" orientation="portrait"><label>Figure 33.</label><caption><p><italic><tp:taxon-name>Orthomorpha latiterga</tp:taxon-name></italic> sp. n., ♂ holotype. <bold>A, B</bold> right gonopod, lateral and mesal views, respectively. Scale bar: 0.2 mm.</p></caption><graphic xmlns:xlink="http://www.w3.org/1999/xlink" xlink:href="ZooKeys-131-001-g033.jpg" position="float" orientation="portrait" xlink:type="simple"/></fig></tp:treatment-sec><tp:treatment-sec sec-type="Remarks"><title>Remarks.</title><p>This new species shows the paraterga relatively perhaps among the broadest amongst congeners.</p></tp:treatment-sec></tp:taxon-treatment>
