# Supplementary material for: Revision of the Southeast Asian millipede genus Orthomorpha Bollman, 1893, with the proposal of a new genus (Diplopoda, Polydesmida, Paradoxosomatidae)
Source: Zookeys. 2011 Sep 29;(131):1–161. doi: 10.3897/zookeys.131.1921 (PMC3208436; doi:10.3897/zookeys.131.1921)
Supplement: XML Treatment for Orthomorpha suberecta [file zookeys.131.1921-treatment13.xml]

<!DOCTYPE tp:taxon-treatment
  PUBLIC "-//TaxonX//DTD Taxonomic Treatment Publishing DTD v0 20100105//EN" "tax-treatment-NSO.dtd">
<tp:taxon-treatment xmlns:tp="http://www.plazi.org/taxpub"><tp:treatment-meta><mixed-citation publication-type="journal"><person-group><name><surname>Likhitrakarn</surname><given-names>Natdanai</given-names></name><name><surname>Golovatch</surname><given-names>Sergei I.</given-names></name><name><surname>Panha</surname><given-names>Somsak</given-names></name></person-group><article-title>Revision of the Southeast Asian millipede genus 
                    <italic>Orthomorpha</italic> Bollman, 1893, with the proposal of a new genus (Diplopoda, Polydesmida, Paradoxosomatidae)
                </article-title><source>Zookeys</source><day>29</day><month>9</month><year>2011</year><volume>2011</volume><issue>131</issue><fpage>1</fpage><lpage>161</lpage><pub-id pub-id-type="doi">10.3897/zookeys.131.1921</pub-id></mixed-citation></tp:treatment-meta><tp:nomenclature><tp:taxon-name>
                        <tp:taxon-name-part taxon-name-part-type="genus">Orthomorpha</tp:taxon-name-part>
                        <tp:taxon-name-part taxon-name-part-type="species">suberecta</tp:taxon-name-part>
                    <object-id xmlns:xlink="http://www.w3.org/1999/xlink" xlink:type="simple">urn:lsid:zoobank.org:act:2D635CF6-C48E-45E4-856D-04B860D4DA7C</object-id>
                    <object-id xmlns:xlink="http://www.w3.org/1999/xlink" xlink:type="simple">http://species-id.net/wiki/Orthomorpha_suberecta</object-id>
                    </tp:taxon-name><tp:taxon-status xmlns:xlink="http://www.w3.org/1999/xlink" xlink:type="simple">sp. n.</tp:taxon-status><xref ref-type="fig" rid="F34">Figs 34</xref><xref ref-type="fig" rid="F35"/><xref ref-type="fig" rid="F36">36</xref></tp:nomenclature><tp:treatment-sec sec-type="Holotype"><title>Holotype.</title><p>♂ (CUMZ), Thailand, Nong Bua Lamphu Prov., Suwannakhuha Distr., near Suwannakhuha Cave, <named-content xmlns:xlink="http://www.w3.org/1999/xlink" content-type="dwc:verbatimCoordinates" xlink:type="simple">18°0'09"N, 102°28'28"E</named-content>, 17.10.2007, leg. S. Panha.</p></tp:treatment-sec><tp:treatment-sec sec-type="Paratypes"><title>Paratypes.</title><p>1 ♀ (CUMZ), same data, together with holotype.</p></tp:treatment-sec><tp:treatment-sec sec-type="Name"><title>Name.</title><p>To emphasize the suberect gonopod femorite.</p></tp:treatment-sec><tp:treatment-sec sec-type="Diagnosis"><title>Diagnosis.</title><p>Differs in a suberect gonofemorite, coupled with mostly flavous metaterga and widely separated sternal cones between ♂ coxae 4 (see also Key below).</p></tp:treatment-sec><tp:treatment-sec sec-type="Description"><title>Description.</title><p>Length ca 26 (♂) or 28 mm (♀), width of midbody pro- and metazona 2.5 and 3.9 mm (♂), 3.0 and 4.3 mm (♀), respectively.</p><p>Coloration of alcohol material after long-term preservation castaneous brown with a pattern of contrasting whitish to light brown paraterga and epiproct, and mostly greyish-white to light brownish posterior halves of postcollum metaterga, with caudal edges and front 1/4 of metaterga, as well as surface below paraterga and entire rear halves of prozona brown to dark brown; head and antennomeres 6 and 7 brown to dark brown; venter and a few basal podomeres light brownish to brown, legs growing infuscate (brown) distally (<xref ref-type="fig" rid="F34">Fig. 34A-L</xref>).</p><p>Clypeolabral region sparsely setose, vertex bare, epicranial suture distinct. Antennae moderately long, clavate (antennomere 6 broadest), extending behind body segment 2 (♂, ♀) dorsally. Head in width &lt; collum &lt; segments 2 &lt; 3 &lt; 4 &lt; 5–17 (♂), or head &lt; segment 3–4 &lt; 2 &lt; 5–17 (♀); thereafter body gently and gradually tapering. Collum with three transverse rows of setae: 4+4 anterior, 2+2 intermediate and 4+4 posterior; paraterga slightly declivous, broadly rounded and narrowly bordered, caudal corner a small knob not extending behind tergal margin (<xref ref-type="fig" rid="F34">Fig. 34B</xref>). Tegument rather strongly shining, prozona very finely shagreened, metazona leathery, rugulose, below paraterga microgranulate and rugulose. Postcollum metaterga with an anterior transverse row of 2+2, mostly abraded setae; caudal row barely traceable as 3+3 insertion points, laterally as small knobs increasingly strongly reduced towards segment 19. Tergal setae simple, rather long, about 1/3 metatergal length, mostly abraded. Axial line visible both on pro- and metazona. Paraterga very strongly developed (<xref ref-type="fig" rid="F34">Fig. 34A-G &amp; J-L</xref>), especially well so in ♂, all lying below dorsum (at about 1/3 body height), subhorizontal, in lateral view modestly enlarged on pore-bearing segments, thinner on poreless ones; shoulders broadly rounded, and narrowly bordered, fused to callus; caudal tip of all paraterga pointed, beak-like, lying within rear tergal margin, thereafter extending increasingly beyond it, best developed and slightly curved mesad on segments 18 and 19 (<xref ref-type="fig" rid="F34">Fig. 34F &amp; G</xref>). Calluses delimited by a sulcus both dorsally and ventrally on segments 5–18. Paraterga 2 broad, anterior edge convex, lateral edge with four small acute denticles (<xref ref-type="fig" rid="F34">Fig. 34A</xref>). Following poreless segments with two similar incisions, with one, often setigerous incision lying in front of pore on pore-bearing segments. Posterior edge of paraterga slightly concave, especially strongly so on se<!--PageBreak-->gments 18 and 19. Ozopores evident, lateral, lying in an ovoid groove at about 1/4 in front of caudal corner. Transverse sulcus visible on metaterga 5–18, narrow, not reaching bases of paraterga, ribbed at bottom. Stricture between pro- and metazona narrow and rather shallow, faintly beaded at bottom down to base of paraterga (<xref ref-type="fig" rid="F34">Fig. 34B-F &amp; K</xref>). Pleurosternal carinae complete crests with a sharp caudal tooth on segments 2–7 (♂) or 2–6 (♀), thereafter increasingly well divided into a front bulge and a caudal tooth, both increasingly strongly reduced in size until segment 17 (♂, ♀). Epiproct (<xref ref-type="fig" rid="F34">Fig. 34E-G &amp; L</xref>) conical, flattened dorsoventrally, with two evident apical papillae directed ventrocaudally, acute at tip; pre-apical papillae small denticles lying close to <!--PageBreak-->tip. Hypoproct (<xref ref-type="fig" rid="F34">Fig. 34G</xref>) subtriangular, caudal margin rounded, setiferous knobs at caudal edge evident and well-separated.</p><p>Sterna sparsely setose, without modifications; cross-impressions shallow; a paramedian pair of evident, small, fully separated, setose cones between ♂ coxae 4 (<xref ref-type="fig" rid="F34">Fig. 34I &amp; J</xref>). A paramedian pair of small, but evident tubercles in front of gonopod aperture. Legs moderately long and slender, slightly incrassate in ♂, midbody ones ca 0.9–1.0 (♂) or 0.8–0.9 times (♀) as long as body height, prefemora without modifications, ♂ tarsal brushes absent.</p><p>Gonopods (<xref ref-type="fig" rid="F35">Figs 35</xref> &amp; <xref ref-type="fig" rid="F36">36</xref>) simple. Coxa long and slender, with several strong setae distodorsally. Prefemur densely setose, about half the length of femorite + “postfemoral” part. Femorite suberect, slender, nearly not enlarged distad, with a “postfemoral” part demarcated by an oblique lateral sulcus. Solenophore with lamina lateralis evidently smaller than lamina medialis, tip distinctly bilobed, terminal lobule being vaguely bifid; solenomere long and flagelliform.<!--PageBreak--></p><fig id="F34" position="float" orientation="portrait"><label>Figure 34.</label><caption><p><italic><tp:taxon-name>Orthomorpha suberecta</tp:taxon-name></italic> sp. n., ♂ holotype (<bold>A-I</bold>), ♀ paratype (<bold>J–L</bold>). <bold>A, B</bold> anterior part of body, dorsal and lateral views, respectively <bold>C, D, J, K</bold> segments 10 and 11, dorsal, lateral, lateral and dorsal views, respectively <bold>E-G, L</bold> posterior part of body, lateral, dorsal, ventral and dorsal views, respectively <bold>H, I</bold> sternal cones between coxae 4, subcaudal and sublateral views, respectively.</p></caption><graphic xmlns:xlink="http://www.w3.org/1999/xlink" xlink:href="ZooKeys-131-001-g034.jpg" position="float" orientation="portrait" xlink:type="simple"/></fig><fig id="F35" position="float" orientation="portrait"><label>Figure 35.</label><caption><p><italic><tp:taxon-name>Orthomorpha suberecta</tp:taxon-name></italic> sp. n., ♂ holotype. <bold>A, B</bold> right gonopod, mesal and lateral views, respectively <bold>C</bold>-<bold>F</bold> distal part of right gonopod, mesal, lateral, suboral and subcaudal views, respectively. Scale bar: 0.2 mm.</p></caption><graphic xmlns:xlink="http://www.w3.org/1999/xlink" xlink:href="ZooKeys-131-001-g035.jpg" position="float" orientation="portrait" xlink:type="simple"/></fig><fig id="F36" position="float" orientation="portrait"><label>Figure 36.</label><caption><p><italic><tp:taxon-name>Orthomorpha suberecta</tp:taxon-name></italic> sp. n., ♂ holotype. <bold>A, B</bold> right gonopod, lateral and mesal views, respectively. Scale bar: 0.2 mm.</p></caption><graphic xmlns:xlink="http://www.w3.org/1999/xlink" xlink:href="ZooKeys-131-001-g036.jpg" position="float" orientation="portrait" xlink:type="simple"/></fig></tp:treatment-sec></tp:taxon-treatment>
