# Supplementary material for: Revision of the Southeast Asian millipede genus Orthomorpha Bollman, 1893, with the proposal of a new genus (Diplopoda, Polydesmida, Paradoxosomatidae)
Source: Zookeys. 2011 Sep 29;(131):1–161. doi: 10.3897/zookeys.131.1921 (PMC3208436; doi:10.3897/zookeys.131.1921)
Supplement: XML Treatment for Orthomorpha hydrobiologica [file zookeys.131.1921-treatment15.xml]

<!DOCTYPE tp:taxon-treatment
  PUBLIC "-//TaxonX//DTD Taxonomic Treatment Publishing DTD v0 20100105//EN" "tax-treatment-NSO.dtd">
<tp:taxon-treatment xmlns:tp="http://www.plazi.org/taxpub"><tp:treatment-meta><mixed-citation publication-type="journal"><person-group><name><surname>Likhitrakarn</surname><given-names>Natdanai</given-names></name><name><surname>Golovatch</surname><given-names>Sergei I.</given-names></name><name><surname>Panha</surname><given-names>Somsak</given-names></name></person-group><article-title>Revision of the Southeast Asian millipede genus 
                    <italic>Orthomorpha</italic> Bollman, 1893, with the proposal of a new genus (Diplopoda, Polydesmida, Paradoxosomatidae)
                </article-title><source>Zookeys</source><day>29</day><month>9</month><year>2011</year><volume>2011</volume><issue>131</issue><fpage>1</fpage><lpage>161</lpage><pub-id pub-id-type="doi">10.3897/zookeys.131.1921</pub-id></mixed-citation></tp:treatment-meta><tp:nomenclature><tp:taxon-name>
                        <tp:taxon-name-part taxon-name-part-type="genus">Orthomorpha</tp:taxon-name-part>
                        <tp:taxon-name-part taxon-name-part-type="species">hydrobiologica</tp:taxon-name-part>
                    <object-id xmlns:xlink="http://www.w3.org/1999/xlink" xlink:type="simple">http://species-id.net/wiki/Orthomorpha_hydrobiologica</object-id>
                    </tp:taxon-name><tp:taxon-authority>Attems, 1930</tp:taxon-authority><xref ref-type="fig" rid="F37">Figs 37</xref><xref ref-type="fig" rid="F38">38</xref><tp:nomenclature-citation-list><tp:nomenclature-citation><tp:taxon-name>Orthomorpha hydrobiologica</tp:taxon-name><comment><xref ref-type="bibr" rid="B7">Attems 1930a</xref>: 120 (D).</comment></tp:nomenclature-citation><tp:nomenclature-citation><tp:taxon-name>Orthomorpha hydrobiologica</tp:taxon-name><comment> – <xref ref-type="bibr" rid="B11">Attems 1937</xref>: 63 (D); <xref ref-type="bibr" rid="B12">1938</xref>: 215 (R); <xref ref-type="bibr" rid="B43">Jeekel 1963</xref>: 265 (M); <xref ref-type="bibr" rid="B44">1964</xref>: 361 (M, D); <xref ref-type="bibr" rid="B46">1968</xref>: 45 (M); <xref ref-type="bibr" rid="B39">Hoffman 1973</xref>: 362 (M); <xref ref-type="bibr" rid="B40">1977</xref>: 700 (M); <xref ref-type="bibr" rid="B31">Golovatch 1998</xref>: 42 (M); <xref ref-type="bibr" rid="B25">Enghoff et al. 2004</xref>: 38 (R).</comment></tp:nomenclature-citation><tp:nomenclature-citation><tp:taxon-name>Oxidus hydrobiologicus</tp:taxon-name><comment> – <xref ref-type="bibr" rid="B19">Chamberlin 1945</xref>: 10 (R).</comment></tp:nomenclature-citation></tp:nomenclature-citation-list></tp:nomenclature><tp:treatment-sec sec-type="Holotype"><title>Holotype.</title><p>♂ (NHMW-3507), Indonesia, East Java Prov., Lumajang Regency, shore of Ranu (= lake) Bedali, 10.10.1928, leg. A. F. Thienemann &amp; H. J. Feuerborn.</p></tp:treatment-sec><tp:treatment-sec sec-type="Other material examined"><title>Other material examined.</title><p>3 ♂, 3 ♀ (NHMW-8004), Vietnam, Khanh Hoa Prov., Cua Bé (4–6 km from Nha Trang), no date, det. C. Attems. 2 ♂, 1 ♀ (NHMW-8005), same Prov., Nha Trang, no date, det. Attems. 4 ♂, 4 ♀ (NHMW-8007), Vietnam, Tinh Soc Trang (? or Bà Ria-Vũng Tàu), Poulo Condore Island, no date, leg. C. Dawydoff, det. C. Attems. 4 ♂, 1 ♀ (NHMW-8006), Cambodia, Kampot Prov., Bokor Mt in Damrei Mountains (= Elephant Mountains), near Bok Kor Village, no date, leg. C. Dawydoff, det. C. Attems. 4 ♂, 1 ♀ (NHMW-8008), Indonesia, West Java Prov., Tjisaroea, leg. W. S. S. van Benthem-Jutting, det. C. Attems. 7 ♂, 8 ♀, 2 juv. (NHMW-8009), Indonesia, East Java Prov., Bondowoso, Ijen Caldera, no date, det. C. Attems.</p></tp:treatment-sec><tp:treatment-sec sec-type="Redescription"><title>Redescription.</title><p>Length 17–30 mm (♂), 19–29 mm (♀), width of midbody pro- and metazona 1.4–2.2 and 2.0–3.1 mm (♂), 1.6–2.7 and 2.0–3.4 mm (♀), respectively (vs 3.3 mm in holotype, up to 4.0 mm in width, as given in the available descriptions (<xref ref-type="bibr" rid="B7">Attems 1930a</xref>, <xref ref-type="bibr" rid="B11">1937</xref>)). Coloration of alcohol material upon long-term preservation rather uniformly light brown to brown (<xref ref-type="fig" rid="F37">Fig. 37</xref>) (vs dark castaneous brown, as given in the original description (<xref ref-type="bibr" rid="B7">Attems 1930a</xref>)) with contrasting light yellow paraterga and epiproct.</p><p>Head usual, clypeolabral region densely setose, surface of vertex smooth (vs a pair of strong setae, as given in the descriptions (<xref ref-type="bibr" rid="B7">Attems 1930a</xref>, <xref ref-type="bibr" rid="B11">1937</xref>)), epicranial suture distinct. Antennae rather long and slender (<xref ref-type="fig" rid="F37">Fig. 37A, B &amp; J</xref>), extending behind until body segment 3 (♂) or reaching segment 3 (♀) dorsally. Head in width &lt; collum &lt; segments 3 and 4 &lt; segment 2 &lt; segments 5–16, gently and gradually tapering thereafter. Collum with three transverse rows of setae, 4+4 anterior, 2+2 intermediate, and 3+3<!--PageBreak--> posterior setae; caudal corner of paraterga subrectangular, narrowly rounded (<xref ref-type="fig" rid="F37">Fig. 37A, B &amp; J</xref>). Tegument smooth and shining, prozona very finely shagreened, metaterga finely rugulose, surface below paraterga finely microgranulate. Postcollum metaterga with two transverse rows of setae traceable as insertion points: 2+2 in anterior (pre-sulcus) row, 3+3 in posterior (postsulcus) one. Axial line barely visible, starting from collum. Paraterga very strongly developed (<xref ref-type="fig" rid="F37">Fig. 37A-G, J-L</xref>), especially so in ♂, mostly slightly upturned, lying below dorsum, thin in lateral view, like blunt blades, a little thicker only on pore-bearing segments, on postcollum segments extending increasingly beyond rear tergal margin, from segment 14 pointed, on segments 16–19 tips strongly <!--PageBreak-->curved mesad. Calluses on paraterga 2 delimited by a sulcus only dorsally, on following paraterga both dorsally and ventrally, rather broad, especially so on pore-bearing segments. Paraterga 2 broad, anterior edge rounded, lateral edge with one larger and two smaller, but evident incisions in anterior half; posterior edge evidently concave (<xref ref-type="fig" rid="F37">Fig. 37A, B &amp; J</xref>). Paraterga 3 and 4 subequal, like subsequent paraterga, anterior edge broadly rounded, bordered and fused to callus, lateral edge with two small incisions in anterior half. Ozopores evident, lateral, lying in an ovoid groove at about 1/3 of metazonital length. Transverse sulcus complete on metaterga 5–17, incomplete on metaterga 4 and 18, shallow, not reaching bases of paraterga, ribbed at bottom, slightly sinuate anteromedially (<xref ref-type="fig" rid="F37">Fig. 37A, C, F &amp; J-L</xref>). Stricture between pro- and metazona rather narrow, shallow, beaded at bottom down to base of paraterga. Pleurosternal carinae complete crests only on segments 2–4 (♂, ♀) (<xref ref-type="fig" rid="F37">Fig. 37B, D &amp; E</xref>), each with an evident sharp denticle caudally, thereafter increasingly strongly reduced until segment 17 (♂) or 16 (♀). Epiproct (<xref ref-type="fig" rid="F37">Fig. 37E, F, G &amp; L</xref>) conical, flattened dorsoventrally, apical papillae small; tip subtruncate; pre-apical papillae small, but visible, lying close to tip. Hypoproct (<xref ref-type="fig" rid="F37">Fig. 37G</xref>) subtrapeziform, setiferous knobs at a slightly convex caudal margin rather large and well-separated.<!--PageBreak--></p><p>Sterna sparsely setose, without modifications, but with two small, low, rounded, fully separated, setose knobs between ♂ coxae 4 (<xref ref-type="fig" rid="F37">Fig. 37H &amp; I</xref>). A paramedian pair of conspicuous, high tubercles in front of gonopod aperture. Legs long and slender, only slightly incrassate in ♂, midbody ones ca 1.2–1.4 (♂) or 0.9–1.1 times (♀) as long as body height, prefemora without modifications, tarsal brushes present until ♂ legs 7.</p><p>Gonopods (<xref ref-type="fig" rid="F38">Fig. 38</xref>) simple. Coxa long and slender, with several setae distodorsally. Prefemur enlarged, densely setose, less than 2 times shorter than femorite + “postfemoral” part. Femorite very slender, evidently curved, “postfemoral” part demarcated by an oblique lateral sulcus; tip of solenophore small, trifid, with two subequal denticles (one terminal, the other middle) and a broader subterminal lobule.</p><fig id="F37" position="float" orientation="portrait"><label>Figure 37.</label><caption><p><italic><tp:taxon-name>Orthomorpha hydrobiologica</tp:taxon-name></italic> Attems, 1937, ♂ holotype (<bold>A–I</bold>), ♀ from Cua Bé (<bold>J–L</bold>). <bold>A, B, J</bold> anterior part of body, dorsal, lateral and dorsal views, respectively <bold>C, D, K</bold> segments 10 and 11, dorsal, lateral and dorsal views, respectively <bold>E-G, L</bold> posterior part of body, lateral, dorsal, ventral and dorsal views, respectively <bold>H, I</bold> sternal cones between coxae 4, subcaudal and sublateral views, respectively.</p></caption><graphic xmlns:xlink="http://www.w3.org/1999/xlink" xlink:href="ZooKeys-131-001-g037.jpg" position="float" orientation="portrait" xlink:type="simple"/></fig><fig id="F38" position="float" orientation="portrait"><label>Figure 38.</label><caption><p><italic><tp:taxon-name>Orthomorpha hydrobiologica</tp:taxon-name></italic> Attems, 1930, ♂ holotype. <bold>A, B</bold> left gonopod, mesal and lateral views, respectively.</p></caption><graphic xmlns:xlink="http://www.w3.org/1999/xlink" xlink:href="ZooKeys-131-001-g038.jpg" position="float" orientation="portrait" xlink:type="simple"/></fig></tp:treatment-sec><tp:treatment-sec sec-type="Remarks"><title>Remarks.</title><p>This species was originally described in two varieties, each based on a single male: <italic><tp:taxon-name>Orthomorpha hydrobiologica</tp:taxon-name></italic> var. <italic>hydrobiologica</italic>, from the shores of Lake Bedali, eastern Java, and <italic><tp:taxon-name>Orthomorpha hydrobiologica</tp:taxon-name></italic> var. <italic>unicolor</italic>, from Sarangan, central Java,Indonesia (<xref ref-type="bibr" rid="B7">Attems 1930a</xref>). The holotype of <italic><tp:taxon-name>Orthomorpha hydrobiologica</tp:taxon-name></italic> var. <italic>hydrobiologica</italic> has been redescribed above, also including some more non-type samples identified as such by Attems himself. As regards <italic><tp:taxon-name>Orthomorpha hydrobiologica</tp:taxon-name></italic> var. <italic>unicolor</italic>, it proves to be a distinct species, likewise redescribed from the holotype just below.</p></tp:treatment-sec><ref-list><ref id="B7"><mixed-citation xmlns:xlink="http://www.w3.org/1999/xlink" xlink:type="simple"><person-group><name name-style="western"><surname>Attems</surname><given-names>C</given-names></name></person-group> (<year>1930a</year>)<article-title> Myriopoden von Java, Sumatra und Bali. Archiv für Hydrobiologie, Suppl.</article-title><source>-Bd </source><volume>8</volume>: <fpage>115</fpage>-<lpage>192</lpage>.</mixed-citation></ref><ref id="B11"><mixed-citation xmlns:xlink="http://www.w3.org/1999/xlink" xlink:type="simple"><person-group><name name-style="western"><surname>Attems</surname><given-names>C</given-names></name></person-group> (<year>1937</year>)<source> Myriapoda 3. <tp:taxon-name>Polydesmoidea</tp:taxon-name> I. Fam. Strongylosomidae. Das Tierreich 68: i-xxii, 1–300.</source></mixed-citation></ref><ref id="B12"><mixed-citation xmlns:xlink="http://www.w3.org/1999/xlink" xlink:type="simple"><person-group><name name-style="western"><surname>Attems</surname><given-names>C</given-names></name></person-group> (<year>1938</year>)<article-title> Die von Dr. C. Dawydoff in Französisch Indochina gesammelten Myriopoden.</article-title><source>Mémoires du Muséum national d’Histoire naturelle, Nouvelle Série, </source><volume>6</volume>: <fpage>187</fpage>-<lpage>321</lpage>.</mixed-citation></ref><ref id="B43"><mixed-citation xmlns:xlink="http://www.w3.org/1999/xlink" xlink:type="simple"><person-group><name name-style="western"><surname>Jeekel</surname><given-names>CAW</given-names></name></person-group> (<year>1963</year>)<article-title> Paradoxosomatidae from Borneo (Diplopoda, Polydesmida).</article-title><source>Tijdschrift voor Entomologie </source><volume>106</volume>: <fpage>205</fpage>-<lpage>283</lpage>.</mixed-citation></ref><ref id="B44"><mixed-citation xmlns:xlink="http://www.w3.org/1999/xlink" xlink:type="simple"><person-group><name name-style="western"><surname>Jeekel</surname><given-names>CAW</given-names></name></person-group> (<year>1964</year>)<article-title> A new species of <italic>Orthomorpha</italic> Bollman from Thailand observed in migration, with taxonomic notes on the genus (Diplopoda).</article-title><source>Tijdschrift voor Entomologie </source><volume>107</volume>: <fpage>355</fpage>-<lpage>364</lpage></mixed-citation></ref><ref id="B46"><mixed-citation xmlns:xlink="http://www.w3.org/1999/xlink" xlink:type="simple"><person-group><name name-style="western"><surname>Jeekel</surname><given-names>CAW</given-names></name></person-group> (<year>1968</year>)<source> On the classification and geographical distribution of the family Paradoxosomatidae (Diplopoda, Polydesmida).</source><publisher-name>Academisch Proefschrift</publisher-name>, <publisher-loc>Rotterdam</publisher-loc>, <lpage>162</lpage> pp.</mixed-citation></ref><ref id="B39"><mixed-citation xmlns:xlink="http://www.w3.org/1999/xlink" xlink:type="simple"><person-group><name name-style="western"><surname>Hoffman</surname><given-names>RL</given-names></name></person-group> (<year>1973</year>)<article-title> Descriptions and allocation of new or poorly known genera and species of Paradoxosomatidae from south-eastern Asia (Diplopoda: Polydesmida).</article-title><source>Journal of Natural History </source><volume>7</volume>: <fpage>361</fpage>-<lpage>389</lpage>. <ext-link ext-link-type="uri" xlink:href="http://dx.doi.org/10.1080/00222937300770281" xlink:type="simple">doi: 10.1080/00222937300770281</ext-link></mixed-citation></ref><ref id="B40"><mixed-citation xmlns:xlink="http://www.w3.org/1999/xlink" xlink:type="simple"><person-group><name name-style="western"><surname>Hoffman</surname><given-names>RL</given-names></name></person-group> (<year>1977</year>)<article-title> Diplopoda from Malayan caves, collected by M. Pierre Strinati.</article-title><source>Revue suisse de Zoologie </source><volume>84</volume> (<issue>3</issue>): <fpage>699</fpage>-<lpage>719</lpage>.</mixed-citation></ref><ref id="B31"><mixed-citation xmlns:xlink="http://www.w3.org/1999/xlink" xlink:type="simple"><person-group><name name-style="western"><surname>Golovatch</surname><given-names>SI</given-names></name></person-group> (<year>1998</year>)<source> On several new or poorly-known Oriental Paradoxosomatidae (Diplopoda Polydesmida), VI. Arthropoda Selecta 6(3–4): 35–46. [for 1997]</source></mixed-citation></ref><ref id="B25"><mixed-citation xmlns:xlink="http://www.w3.org/1999/xlink" xlink:type="simple"><person-group><name name-style="western"><surname>Enghoff</surname><given-names>H</given-names></name><name name-style="western"><surname>Golovatch SI and Nguyen Duc</surname><given-names>A</given-names></name></person-group> (<year>2004</year>)<article-title> A review of the millipede fauna of Vietnam (Diplopoda).</article-title><source>Arthropoda Selecta </source><volume>13</volume>(<issue>1–2</issue>): <fpage>29</fpage>-<lpage>43</lpage>.</mixed-citation></ref><ref id="B19"><mixed-citation xmlns:xlink="http://www.w3.org/1999/xlink" xlink:type="simple"><person-group><name name-style="western"><surname>Chamberlin</surname><given-names>RV</given-names></name></person-group> (<year>1945</year>)<article-title> On some diplopods from the Indo-Australian Archipelago.</article-title><source>American Museum Novitates </source><volume>1282</volume>: <fpage>1</fpage>-<lpage>43</lpage>.</mixed-citation></ref></ref-list></tp:taxon-treatment>
