# Supplementary material for: Revision of the Southeast Asian millipede genus Orthomorpha Bollman, 1893, with the proposal of a new genus (Diplopoda, Polydesmida, Paradoxosomatidae)
Source: Zookeys. 2011 Sep 29;(131):1–161. doi: 10.3897/zookeys.131.1921 (PMC3208436; doi:10.3897/zookeys.131.1921)
Supplement: XML Treatment for Orthomorpha unicolor [file zookeys.131.1921-treatment16.xml]

<!DOCTYPE tp:taxon-treatment
  PUBLIC "-//TaxonX//DTD Taxonomic Treatment Publishing DTD v0 20100105//EN" "tax-treatment-NSO.dtd">
<tp:taxon-treatment xmlns:tp="http://www.plazi.org/taxpub"><tp:treatment-meta><mixed-citation publication-type="journal"><person-group><name><surname>Likhitrakarn</surname><given-names>Natdanai</given-names></name><name><surname>Golovatch</surname><given-names>Sergei I.</given-names></name><name><surname>Panha</surname><given-names>Somsak</given-names></name></person-group><article-title>Revision of the Southeast Asian millipede genus 
                    <italic>Orthomorpha</italic> Bollman, 1893, with the proposal of a new genus (Diplopoda, Polydesmida, Paradoxosomatidae)
                </article-title><source>Zookeys</source><day>29</day><month>9</month><year>2011</year><volume>2011</volume><issue>131</issue><fpage>1</fpage><lpage>161</lpage><pub-id pub-id-type="doi">10.3897/zookeys.131.1921</pub-id></mixed-citation></tp:treatment-meta><tp:nomenclature><tp:taxon-name>
                        <tp:taxon-name-part taxon-name-part-type="genus">Orthomorpha</tp:taxon-name-part>
                        <tp:taxon-name-part taxon-name-part-type="species">unicolor</tp:taxon-name-part>
                    <object-id xmlns:xlink="http://www.w3.org/1999/xlink" xlink:type="simple">http://species-id.net/wiki/Orthomorpha_unicolor</object-id>
                    </tp:taxon-name><tp:taxon-authority>Attems, 1930</tp:taxon-authority><xref ref-type="fig" rid="F39">Figs 39</xref><xref ref-type="fig" rid="F40">40</xref><tp:nomenclature-citation-list><tp:nomenclature-citation><tp:taxon-name>Orthomorpha hydrobiologica</tp:taxon-name><comment> var. <italic>unicolor</italic><xref ref-type="bibr" rid="B7">Attems 1930a</xref>: 122 (D).</comment></tp:nomenclature-citation><tp:nomenclature-citation><tp:taxon-name>Orthomorpha hydrobiologica</tp:taxon-name><comment> var. <italic>unicolor</italic> – <xref ref-type="bibr" rid="B11">Attems 1937</xref>: 64 (D).</comment></tp:nomenclature-citation><tp:nomenclature-citation><tp:taxon-name>Orthomorpha unicolor</tp:taxon-name><comment> – <xref ref-type="bibr" rid="B43">Jeekel 1963</xref>: 265 (M); <xref ref-type="bibr" rid="B44">1964</xref>: 361 (M); <xref ref-type="bibr" rid="B46">1968</xref>: 45 (M); <xref ref-type="bibr" rid="B39">Hoffman 1973</xref>: 362 (M); <xref ref-type="bibr" rid="B40">1977</xref>: 700 (M); <xref ref-type="bibr" rid="B31">Golovatch 1998</xref>: 42 (D, M).</comment></tp:nomenclature-citation></tp:nomenclature-citation-list></tp:nomenclature><tp:treatment-sec sec-type="Holotype"><title>Holotype.</title><p>♂ (NHMW-3508), Indonesia, central Java, Sarangan, 09.12.1928, leg. A. F. Thienemann &amp; H. J. Feuerborn.</p></tp:treatment-sec><tp:treatment-sec sec-type="Redescription"><title>Redescription.</title><p>Length ca 29 mm, width of midbody pro- and metazona 2.2 and 3.3 mm, respectively. Coloration of alcohol material upon long-term preservation rather uniformly brown (<xref ref-type="fig" rid="F39">Fig. 39</xref>) (vs very dark brown, as given in the original description (<xref ref-type="bibr" rid="B7">Attems 1930a</xref>)).</p><p>All other characters as in <italic><tp:taxon-name>Orthomorpha hydrobiologica</tp:taxon-name></italic>, except as follows.</p><p>Collum with three transverse rows of setae, 4+4 anterior, 2+2 intermediate, and 2+2 posterior setae; caudal corner of paraterga subrectangular, narrowly rounded (<xref ref-type="fig" rid="F39">Fig. 39A &amp; B</xref>). Postcollum metaterga with two transverse rows of setae traceable as insertion points: 2+2 in anterior (pre-sulcus) row, 4+4 in posterior (postsulcus) one, the latter borne on small tubercles. Paraterga strongly developed (<xref ref-type="fig" rid="F39">Fig. 39A-G</xref>), mostly subhorizontal and lying below dorsum, on postcollum segments extending increasingly beyond rear tergal margin, always pointed, on segments 16–19 tips strongly curved <!--PageBreak-->mesad. Calluses on all paraterga delimited by a sulcus only dorsally, rather broad, especially so on pore-bearing segments. Paraterga 2 broad, anterior edge rounded, lateral edge with only one small incision near midway (<xref ref-type="fig" rid="F39">Fig. 39A</xref>). Transverse sulcus complete on metaterga 5–18, shallow, not reaching bases of paraterga, ribbed at bottom, slightly sinuate anteromedially (<xref ref-type="fig" rid="F39">Fig. 39A, C &amp; F</xref>). Pleurosternal carinae complete crests only on segments 2–4 (<xref ref-type="fig" rid="F39">Fig. 39B</xref>), each with an evident sharp denticle caudally, thereafter increasingly strongly reduced until segment 10.</p><p>Sterna sparsely setose, with neither modifications nor knobs between ♂ coxae 4 (<xref ref-type="fig" rid="F39">Fig. 39H &amp; I</xref>). Gonopod aperture damaged during removal of gonopods. Legs long and slender, midbody ones ca 1.3–1.4 times as long as body height, prefemora without modifications, tarsal brushes present until ♂ legs 10.</p><p>Gonopods (<xref ref-type="fig" rid="F40">Fig. 40</xref>) with prefemur enlarged, about 2 times shorter than femorite + “postfemoral” part.</p><fig id="F39" position="float" orientation="portrait"><label>Figure 39.</label><caption><p><italic><tp:taxon-name>Orthomorpha unicolor</tp:taxon-name></italic> Attems, 1930, ♂ holotype. <bold>A, B</bold> anterior part of body, dorsal and lateral views, respectively <bold>C, D</bold> segments 10 and 11, dorsal and lateral views, respectively <bold>E-F</bold> posterior part of body, lateral, dorsal and ventral views, respectively <bold>H, I</bold> sternal cones between coxae 4, subcaudal and sublateral views, respectively.</p></caption><graphic xmlns:xlink="http://www.w3.org/1999/xlink" xlink:href="ZooKeys-131-001-g039.jpg" position="float" orientation="portrait" xlink:type="simple"/></fig><fig id="F40" position="float" orientation="portrait"><label>Figure 40.</label><caption><p><italic><tp:taxon-name>Orthomorpha unicolor</tp:taxon-name></italic> Attems, 1930, ♂ holotype. <bold>A, B</bold> right gonopod, lateral and mesal views, respectively.</p></caption><graphic xmlns:xlink="http://www.w3.org/1999/xlink" xlink:href="ZooKeys-131-001-g040.jpg" position="float" orientation="portrait" xlink:type="simple"/></fig></tp:treatment-sec><tp:treatment-sec sec-type="Remarks"><title>Remarks.</title><p>This variety was elevated to a full species by (<xref ref-type="bibr" rid="B43">Jeekel (1963</xref>, <xref ref-type="bibr" rid="B44">1964</xref>, <xref ref-type="bibr" rid="B46">1968</xref>), also treated as such by <xref ref-type="bibr" rid="B39">Hoffman (1973)</xref> and <xref ref-type="bibr" rid="B31">Golovatch (1998)</xref>.<!--PageBreak--></p></tp:treatment-sec><ref-list><ref id="B7"><mixed-citation xmlns:xlink="http://www.w3.org/1999/xlink" xlink:type="simple"><person-group><name name-style="western"><surname>Attems</surname><given-names>C</given-names></name></person-group> (<year>1930a</year>)<article-title> Myriopoden von Java, Sumatra und Bali. Archiv für Hydrobiologie, Suppl.</article-title><source>-Bd </source><volume>8</volume>: <fpage>115</fpage>-<lpage>192</lpage>.</mixed-citation></ref><ref id="B11"><mixed-citation xmlns:xlink="http://www.w3.org/1999/xlink" xlink:type="simple"><person-group><name name-style="western"><surname>Attems</surname><given-names>C</given-names></name></person-group> (<year>1937</year>)<source> Myriapoda 3. <tp:taxon-name>Polydesmoidea</tp:taxon-name> I. Fam. Strongylosomidae. Das Tierreich 68: i-xxii, 1–300.</source></mixed-citation></ref><ref id="B43"><mixed-citation xmlns:xlink="http://www.w3.org/1999/xlink" xlink:type="simple"><person-group><name name-style="western"><surname>Jeekel</surname><given-names>CAW</given-names></name></person-group> (<year>1963</year>)<article-title> Paradoxosomatidae from Borneo (Diplopoda, Polydesmida).</article-title><source>Tijdschrift voor Entomologie </source><volume>106</volume>: <fpage>205</fpage>-<lpage>283</lpage>.</mixed-citation></ref><ref id="B44"><mixed-citation xmlns:xlink="http://www.w3.org/1999/xlink" xlink:type="simple"><person-group><name name-style="western"><surname>Jeekel</surname><given-names>CAW</given-names></name></person-group> (<year>1964</year>)<article-title> A new species of <italic>Orthomorpha</italic> Bollman from Thailand observed in migration, with taxonomic notes on the genus (Diplopoda).</article-title><source>Tijdschrift voor Entomologie </source><volume>107</volume>: <fpage>355</fpage>-<lpage>364</lpage></mixed-citation></ref><ref id="B46"><mixed-citation xmlns:xlink="http://www.w3.org/1999/xlink" xlink:type="simple"><person-group><name name-style="western"><surname>Jeekel</surname><given-names>CAW</given-names></name></person-group> (<year>1968</year>)<source> On the classification and geographical distribution of the family Paradoxosomatidae (Diplopoda, Polydesmida).</source><publisher-name>Academisch Proefschrift</publisher-name>, <publisher-loc>Rotterdam</publisher-loc>, <lpage>162</lpage> pp.</mixed-citation></ref><ref id="B39"><mixed-citation xmlns:xlink="http://www.w3.org/1999/xlink" xlink:type="simple"><person-group><name name-style="western"><surname>Hoffman</surname><given-names>RL</given-names></name></person-group> (<year>1973</year>)<article-title> Descriptions and allocation of new or poorly known genera and species of Paradoxosomatidae from south-eastern Asia (Diplopoda: Polydesmida).</article-title><source>Journal of Natural History </source><volume>7</volume>: <fpage>361</fpage>-<lpage>389</lpage>. <ext-link ext-link-type="uri" xlink:href="http://dx.doi.org/10.1080/00222937300770281" xlink:type="simple">doi: 10.1080/00222937300770281</ext-link></mixed-citation></ref><ref id="B40"><mixed-citation xmlns:xlink="http://www.w3.org/1999/xlink" xlink:type="simple"><person-group><name name-style="western"><surname>Hoffman</surname><given-names>RL</given-names></name></person-group> (<year>1977</year>)<article-title> Diplopoda from Malayan caves, collected by M. Pierre Strinati.</article-title><source>Revue suisse de Zoologie </source><volume>84</volume> (<issue>3</issue>): <fpage>699</fpage>-<lpage>719</lpage>.</mixed-citation></ref><ref id="B31"><mixed-citation xmlns:xlink="http://www.w3.org/1999/xlink" xlink:type="simple"><person-group><name name-style="western"><surname>Golovatch</surname><given-names>SI</given-names></name></person-group> (<year>1998</year>)<source> On several new or poorly-known Oriental Paradoxosomatidae (Diplopoda Polydesmida), VI. Arthropoda Selecta 6(3–4): 35–46. [for 1997]</source></mixed-citation></ref></ref-list></tp:taxon-treatment>
