# Supplementary material for: Revision of the Southeast Asian millipede genus Orthomorpha Bollman, 1893, with the proposal of a new genus (Diplopoda, Polydesmida, Paradoxosomatidae)
Source: Zookeys. 2011 Sep 29;(131):1–161. doi: 10.3897/zookeys.131.1921 (PMC3208436; doi:10.3897/zookeys.131.1921)
Supplement: XML Treatment for Orthomorpha scabra [file zookeys.131.1921-treatment17.xml]

<!DOCTYPE tp:taxon-treatment
  PUBLIC "-//TaxonX//DTD Taxonomic Treatment Publishing DTD v0 20100105//EN" "tax-treatment-NSO.dtd">
<tp:taxon-treatment xmlns:tp="http://www.plazi.org/taxpub"><tp:treatment-meta><mixed-citation publication-type="journal"><person-group><name><surname>Likhitrakarn</surname><given-names>Natdanai</given-names></name><name><surname>Golovatch</surname><given-names>Sergei I.</given-names></name><name><surname>Panha</surname><given-names>Somsak</given-names></name></person-group><article-title>Revision of the Southeast Asian millipede genus 
                    <italic>Orthomorpha</italic> Bollman, 1893, with the proposal of a new genus (Diplopoda, Polydesmida, Paradoxosomatidae)
                </article-title><source>Zookeys</source><day>29</day><month>9</month><year>2011</year><volume>2011</volume><issue>131</issue><fpage>1</fpage><lpage>161</lpage><pub-id pub-id-type="doi">10.3897/zookeys.131.1921</pub-id></mixed-citation></tp:treatment-meta><tp:nomenclature><tp:taxon-name>
                        <tp:taxon-name-part taxon-name-part-type="genus">Orthomorpha</tp:taxon-name-part>
                        <tp:taxon-name-part taxon-name-part-type="species">scabra</tp:taxon-name-part>
                    <object-id xmlns:xlink="http://www.w3.org/1999/xlink" xlink:type="simple">http://species-id.net/wiki/Orthomorpha_scabra</object-id>
                    </tp:taxon-name><tp:taxon-authority>Jeekel, 1964</tp:taxon-authority><xref ref-type="fig" rid="F41">Figs 41</xref><xref ref-type="fig" rid="F42">42</xref><tp:nomenclature-citation-list><tp:nomenclature-citation><tp:taxon-name>Pratinus granosus</tp:taxon-name><comment><xref ref-type="bibr" rid="B13">Attems 1953</xref>: 166 (D).</comment></tp:nomenclature-citation><tp:nomenclature-citation><tp:taxon-name>Orthomorpha granosa</tp:taxon-name><comment> – <xref ref-type="bibr" rid="B43">Jeekel 1963</xref>: 265 (M).</comment></tp:nomenclature-citation><tp:nomenclature-citation><tp:taxon-name>Orthomorpha scabra</tp:taxon-name><comment><xref ref-type="bibr" rid="B44">Jeekel 1964</xref>: 361 (N, D).</comment></tp:nomenclature-citation><tp:nomenclature-citation><tp:taxon-name>Orthomorpha scabra</tp:taxon-name><comment> – <xref ref-type="bibr" rid="B46">Jeekel 1968</xref>: 56 (M); <xref ref-type="bibr" rid="B40">Hoffman 1977</xref>: 700 (M); <xref ref-type="bibr" rid="B31">Golovatch 1998</xref>: 42 (M, D).</comment></tp:nomenclature-citation></tp:nomenclature-citation-list></tp:nomenclature><tp:treatment-sec sec-type="Lectotype"><title>Lectotype.</title><p>♂ of <italic><tp:taxon-name>Pratinus granosus</tp:taxon-name></italic> (NHMW-3516), Vietnam, Lamdong Prov., Peak Lang Biang, 1938–1939, leg. C. Dawydoff.</p><p>Lectotype designation proposed herewith is necessary to ensure the species is based on a complete male coming from a certain locality, because (1) <xref ref-type="bibr" rid="B13">Attems (1953)</xref> had provided no information on the number of syntypes, and (2) he stated their provenance to have been both from Xieng Kunang, Luang Prabang Province, Laos and Peak Lang Biang, Lamdong Province, Vietnam.</p></tp:treatment-sec><tp:treatment-sec sec-type="Redescription"><title>Redescription.</title><p>Length 41 mm, width of midbody pro- and metazona 3.1 and 4.4 mm, respectively (vs 38 mm in length and 4.6 mm in width, as given in the original description (<xref ref-type="bibr" rid="B13">Attems 1953</xref>)). Coloration of alcohol material upon long-term preservation rather uniformly light brown (<xref ref-type="fig" rid="F41">Fig. 41</xref>) (vs black-brown with rather contrasting light brown to yellow-brown prozona, paraterga and venter, as well as red-brown legs, as given in the original description (<xref ref-type="bibr" rid="B13">Attems 1953</xref>)).</p><p>Head usual, clypeolabral region sparsely setose, surface of vertex smooth, epicranial suture very distinct. Antennae rather long and slender (<xref ref-type="fig" rid="F41">Fig. 41A, B &amp; J</xref>), extending behind body segment 3 dorsally. Head in width &lt; collum &lt; segments 3 and 4 &lt; segment 2 &lt; segments 5–17, gently and gradually tapering thereafter. Collum with three transverse rows of setae, 4+4 anterior, 2+2 intermediate, and 2+2 posterior setae, all borne on small knobs; caudal corner of paraterga subrectangular, nearly pointed (<xref ref-type="fig" rid="F41">Fig. 41A &amp; B</xref>). Tegument dull; metaterga coriaceous, rugulose, each postcollum one with two rows of evident tubercles, caudal row being more evident: 2+2 and 3+3 on metatergum 2, 3+2 and 4+3 on metatergum 3, 2–3+2–4 until metatergum 17, 1+2 and 2+3 on metaterga 18 and 19; prozona very finely shagreened, surface below par<!--PageBreak-->aterga microgranulate. Tergal setae abraded. Axial line visible, starting from metatergum 2. Paraterga very strongly developed (<xref ref-type="fig" rid="F41">Fig. 41A-G</xref>), mostly slightly upturned and lying above dorsum, lying below dorsum only on segments 2 and 3, thin in lateral view, like blunt blades, a little thicker only on pore-bearing segments, on postcollum segments extending increasingly beyond rear tergal margin, all pointed. Calluses on paraterga 2 delimited by a sulcus only dorsally, on following paraterga both dorsally and ventrally, rather broad, especially so on pore-bearing segments. Paraterga 2 broad, anterior edge rounded, lateral edge with two small incisions in anterior half; posterior edge evidently concave (<xref ref-type="fig" rid="F41">Fig. 41A &amp; B</xref>). Paraterga 3 and 4 subequal, like subsequent paraterga, anterior edge broadly rounded, bordered and fused to callus, lateral edge with one small incision in anterior half. Ozopores evident, lateral, not sunken inside a groove, lying at about 1/3 of metazonital length. Transverse sulcus complete on metaterga 4–18, incomplete on metatergum 3, shallow, reaching bases of paraterga, smooth at bottom, slightly sinuate anteromedially (<xref ref-type="fig" rid="F41">Fig. 41A, B, C, D &amp; F</xref>). Stricture between pro- and metazona rather narrow, shallow, slightly ribbed at bottom down to base of paraterga. Pleurosternal carinae complete crests only on segments 2–4 (<xref ref-type="fig" rid="F41">Fig. 41B, D &amp; E</xref>), each <!--PageBreak-->with an evident sharp denticle caudally, thereafter increasingly strongly reduced until segment 11. Epiproct (<xref ref-type="fig" rid="F41">Fig. 41E-G</xref>) conical, flattened dorsoventrally, apical papillae small; tip subtruncate; pre-apical papillae small, but visible, lying close to tip. Hypoproct (<xref ref-type="fig" rid="F41">Fig. 41G</xref>) subtrapeziform, setiferous knobs at a subtruncate caudal margin small and well-separated.</p><p>Sterna densely setose, without modifications, but with two large, rounded, fully separated, setose cones between ♂ coxae 4 (<xref ref-type="fig" rid="F41">Fig. 41H &amp; I</xref>). A paramedian pair of conspicuous, high tubercles in front of gonopod aperture. Legs long and slender, midbody ones ca 1.3–1.4 as long as body height, prefemora without modifications, tarsal brushes present until ♂ legs 5.</p><p>Gonopods (<xref ref-type="fig" rid="F42">Fig. 42</xref>) simple. Coxa long and slender, with several setae distodorsally. Prefemur densely setose, about 2 times shorter than femorite + “postfemoral” part. Femorite very slender, evidently curved, slightly enlarged distad, “postfemoral” part demarcated by an oblique lateral sulcus; tip of solenophore small, trifid, with two subequal denticles (one terminal, the other middle) and a broader subterminal lobule.</p><fig id="F41" position="float" orientation="portrait"><label>Figure 41.</label><caption><p><italic><tp:taxon-name>Orthomorpha scabra</tp:taxon-name></italic> Jeekel, 1964, ♂ lectotype. <bold>A, B</bold> anterior part of body, dorsal and lateral views, respectively <bold>C, D</bold> segments 10 and 11, dorsal and lateral views, respectively <bold>E-F</bold> posterior part of body, lateral, dorsal and ventral views, respectively <bold>H, I</bold> sternal cones between coxae 4, subcaudal and sublateral views, respectively.</p></caption><graphic xmlns:xlink="http://www.w3.org/1999/xlink" xlink:href="ZooKeys-131-001-g041.jpg" position="float" orientation="portrait" xlink:type="simple"/></fig><fig id="F42" position="float" orientation="portrait"><label>Figure 42.</label><caption><p><italic><tp:taxon-name>Orthomorpha scabra</tp:taxon-name></italic> Jeekel, 1964, ♂ lectotype. <bold>A, B</bold> right gonopod, lateral and mesal views, respectively.</p></caption><graphic xmlns:xlink="http://www.w3.org/1999/xlink" xlink:href="ZooKeys-131-001-g042.jpg" position="float" orientation="portrait" xlink:type="simple"/></fig></tp:treatment-sec><tp:treatment-sec sec-type="Remark"><title>Remark.</title><p>This species was renamed to avoid homonymy (<xref ref-type="bibr" rid="B44">Jeekel 1964</xref>).</p></tp:treatment-sec><ref-list><ref id="B13"><mixed-citation xmlns:xlink="http://www.w3.org/1999/xlink" xlink:type="simple"><person-group><name name-style="western"><surname>Attems</surname><given-names>C</given-names></name></person-group> (<year>1953</year>)<article-title> Myriopoden von Indochina. Expedition von Dr. C. Dawydoff (1938–1939).</article-title><source>Mémoires du Muséum national d’Histoire naturelle, Série A, Zoologie </source><volume>5</volume> (<issue>3</issue>): <fpage>133</fpage>-<lpage>230</lpage>.</mixed-citation></ref><ref id="B43"><mixed-citation xmlns:xlink="http://www.w3.org/1999/xlink" xlink:type="simple"><person-group><name name-style="western"><surname>Jeekel</surname><given-names>CAW</given-names></name></person-group> (<year>1963</year>)<article-title> Paradoxosomatidae from Borneo (Diplopoda, Polydesmida).</article-title><source>Tijdschrift voor Entomologie </source><volume>106</volume>: <fpage>205</fpage>-<lpage>283</lpage>.</mixed-citation></ref><ref id="B44"><mixed-citation xmlns:xlink="http://www.w3.org/1999/xlink" xlink:type="simple"><person-group><name name-style="western"><surname>Jeekel</surname><given-names>CAW</given-names></name></person-group> (<year>1964</year>)<article-title> A new species of <italic>Orthomorpha</italic> Bollman from Thailand observed in migration, with taxonomic notes on the genus (Diplopoda).</article-title><source>Tijdschrift voor Entomologie </source><volume>107</volume>: <fpage>355</fpage>-<lpage>364</lpage></mixed-citation></ref><ref id="B46"><mixed-citation xmlns:xlink="http://www.w3.org/1999/xlink" xlink:type="simple"><person-group><name name-style="western"><surname>Jeekel</surname><given-names>CAW</given-names></name></person-group> (<year>1968</year>)<source> On the classification and geographical distribution of the family Paradoxosomatidae (Diplopoda, Polydesmida).</source><publisher-name>Academisch Proefschrift</publisher-name>, <publisher-loc>Rotterdam</publisher-loc>, <lpage>162</lpage> pp.</mixed-citation></ref><ref id="B40"><mixed-citation xmlns:xlink="http://www.w3.org/1999/xlink" xlink:type="simple"><person-group><name name-style="western"><surname>Hoffman</surname><given-names>RL</given-names></name></person-group> (<year>1977</year>)<article-title> Diplopoda from Malayan caves, collected by M. Pierre Strinati.</article-title><source>Revue suisse de Zoologie </source><volume>84</volume> (<issue>3</issue>): <fpage>699</fpage>-<lpage>719</lpage>.</mixed-citation></ref><ref id="B31"><mixed-citation xmlns:xlink="http://www.w3.org/1999/xlink" xlink:type="simple"><person-group><name name-style="western"><surname>Golovatch</surname><given-names>SI</given-names></name></person-group> (<year>1998</year>)<source> On several new or poorly-known Oriental Paradoxosomatidae (Diplopoda Polydesmida), VI. Arthropoda Selecta 6(3–4): 35–46. [for 1997]</source></mixed-citation></ref></ref-list></tp:taxon-treatment>
