# Supplementary material for: Revision of the Southeast Asian millipede genus Orthomorpha Bollman, 1893, with the proposal of a new genus (Diplopoda, Polydesmida, Paradoxosomatidae)
Source: Zookeys. 2011 Sep 29;(131):1–161. doi: 10.3897/zookeys.131.1921 (PMC3208436; doi:10.3897/zookeys.131.1921)
Supplement: XML Treatment for Orthomorpha rotundicollis [file zookeys.131.1921-treatment18.xml]

<!DOCTYPE tp:taxon-treatment
  PUBLIC "-//TaxonX//DTD Taxonomic Treatment Publishing DTD v0 20100105//EN" "tax-treatment-NSO.dtd">
<tp:taxon-treatment xmlns:tp="http://www.plazi.org/taxpub"><tp:treatment-meta><mixed-citation publication-type="journal"><person-group><name><surname>Likhitrakarn</surname><given-names>Natdanai</given-names></name><name><surname>Golovatch</surname><given-names>Sergei I.</given-names></name><name><surname>Panha</surname><given-names>Somsak</given-names></name></person-group><article-title>Revision of the Southeast Asian millipede genus 
                    <italic>Orthomorpha</italic> Bollman, 1893, with the proposal of a new genus (Diplopoda, Polydesmida, Paradoxosomatidae)
                </article-title><source>Zookeys</source><day>29</day><month>9</month><year>2011</year><volume>2011</volume><issue>131</issue><fpage>1</fpage><lpage>161</lpage><pub-id pub-id-type="doi">10.3897/zookeys.131.1921</pub-id></mixed-citation></tp:treatment-meta><tp:nomenclature><tp:taxon-name>
                        <tp:taxon-name-part taxon-name-part-type="genus">Orthomorpha</tp:taxon-name-part>
                        <tp:taxon-name-part taxon-name-part-type="species">rotundicollis</tp:taxon-name-part>
                    <object-id xmlns:xlink="http://www.w3.org/1999/xlink" xlink:type="simple">http://species-id.net/wiki/Orthomorpha_rotundicollis</object-id>
                    </tp:taxon-name><tp:taxon-authority>(Attems, 1937)</tp:taxon-authority><xref ref-type="fig" rid="F43">Figs 43</xref><xref ref-type="fig" rid="F45"/><xref ref-type="fig" rid="F46">46</xref><tp:nomenclature-citation-list><tp:nomenclature-citation><tp:taxon-name>Pratinus rotundicollis</tp:taxon-name><comment><xref ref-type="bibr" rid="B11">Attems 1937</xref>: 118 (D).</comment></tp:nomenclature-citation><tp:nomenclature-citation><tp:taxon-name>Pratinus rotundicollis</tp:taxon-name><comment> – <xref ref-type="bibr" rid="B12">Attems 1938</xref>: 217 (D); <xref ref-type="bibr" rid="B13">1953</xref>: 170 (R).</comment></tp:nomenclature-citation><tp:nomenclature-citation><tp:taxon-name>Pratinus tuberculatus</tp:taxon-name><comment><xref ref-type="bibr" rid="B11">Attems 1937</xref>: 119 (D), <bold>syn. n.</bold></comment></tp:nomenclature-citation><tp:nomenclature-citation><tp:taxon-name>Pratinus tuberculatus</tp:taxon-name><comment> – <xref ref-type="bibr" rid="B12">Attems 1938</xref>: 219 (D).</comment></tp:nomenclature-citation><tp:nomenclature-citation><tp:taxon-name>Orthomorpha rotundicollis</tp:taxon-name><comment> – <xref ref-type="bibr" rid="B43">Jeekel 1963</xref>: 265 (M); <xref ref-type="bibr" rid="B44">1964</xref>: 361 (M, D); <xref ref-type="bibr" rid="B46">1968</xref>: 56 (M); <xref ref-type="bibr" rid="B39">Hoffman 1973</xref>: 363 (M); <xref ref-type="bibr" rid="B40">1977</xref>: 700 (M); <xref ref-type="bibr" rid="B31">Golovatch 1998</xref>: 42 (M, D); <xref ref-type="bibr" rid="B25">Enghoff et al. 2004</xref>: 38 (M, R).</comment></tp:nomenclature-citation><tp:nomenclature-citation><tp:taxon-name>Orthomorpha tuberculata</tp:taxon-name><comment> – <xref ref-type="bibr" rid="B43">Jeekel 1963</xref>: 265 (M); <xref ref-type="bibr" rid="B44">1964</xref>: 361 (M, D); <xref ref-type="bibr" rid="B46">1968</xref>: 56 (M); <xref ref-type="bibr" rid="B40">Hoffman 1977</xref>: 700 (M); <xref ref-type="bibr" rid="B31">Golovatch 1998</xref>: 42 (M, D); <xref ref-type="bibr" rid="B25">Enghoff et al. 2004</xref>: 39 (M, R).</comment></tp:nomenclature-citation></tp:nomenclature-citation-list></tp:nomenclature><tp:treatment-sec sec-type="Lectotype"><title>Lectotype.</title><p>♂ of <italic><tp:taxon-name>Pratinus rotundicollis</tp:taxon-name></italic> (NHMW-3515), Vietnam, Lamdong Prov., Lang Biang, Arbre-Broyé, 1500 m, 01.02.1931, leg. C. Dawydoff.</p></tp:treatment-sec><tp:treatment-sec sec-type="Paralectotype"><title>Paralectotype.</title><p>1 ♂ of <italic><tp:taxon-name>Pratinus rotundicollis</tp:taxon-name></italic> (NHMW-3515), Vietnam, Lamdong Prov., Dalat, 1500 m, 02.1933, leg. C. Dawydoff.</p></tp:treatment-sec><tp:treatment-sec sec-type="Non-type material"><title>Non-type material.</title><p>1 ♀ of <italic><tp:taxon-name>Pratinus rotundicollis</tp:taxon-name></italic> (NHMW-8000), Laos, Xiangkhoang Prov., Xiangkhoang Plateau, Xiang Kuang, no date, leg. C. Dawydoff, det. Attems.</p></tp:treatment-sec><tp:treatment-sec sec-type="Syntypes"><title>Syntypes.</title><p>2 ♂, 1 ♀, 1 juv. of <italic><tp:taxon-name>Pratinus tuberculatus</tp:taxon-name></italic> (NHMW-3519), Vietnam, Lamdong Prov., Peak Lang Biang, Arbre-Broyé, 1500 m, 01.02.1931, leg. C. Dawydoff.</p><p>Lectotype designation proposed herewith is necessary to ensure the species is based on a complete male coming from a certain locality, because (1) (<xref ref-type="bibr" rid="B11">Attems (1937</xref>, <xref ref-type="bibr" rid="B12">1938</xref>)<!--PageBreak--> had provided no information on the number of syntypes, and (2) he stated their provenance to have been both from Arbre-Broyé and Dalat, Vietnam.</p></tp:treatment-sec><tp:treatment-sec sec-type="Redescription"><title>Redescription.</title><p>Length 29–31 mm (♂), ca 31–35 mm (♀), width of midbody pro- and metazona 2.5–3.0 and 3.7–4.1 mm (♂), 3.4 and 4.5 mm (♀), respectively (vs 2.5 and 4.0 mm in width, as given in the available descriptions (<xref ref-type="bibr" rid="B11">Attems 1937</xref>, <xref ref-type="bibr" rid="B12">1938</xref>)). Lectotype ca 31 mm long, 2.9 and 4.1 mm wide on midbody pro- and metazona, respectively. Coloration of alcohol material upon long-term preservation rather uniformly light grey-brown (<xref ref-type="fig" rid="F43">Figs 43</xref> &amp; <xref ref-type="fig" rid="F45">45</xref>) (vs with a cingulate pattern of castaneous brown head and collum, as well as regions of pro- and metazona adjacent to stricture <!--PageBreak-->alternating with light brownish remaining parts, including antennae and legs, as given in the descriptions (<xref ref-type="bibr" rid="B11">Attems 1937</xref>, <xref ref-type="bibr" rid="B12">1938</xref>)).</p><p>Head usual, clypeolabral region densely setose, surface of vertex smooth, epicranial suture distinct. Antennae rather long and slender (<xref ref-type="fig" rid="F43">Figs 43J</xref>, <xref ref-type="fig" rid="F45">45B &amp; J</xref>), extending behind body segment 4 (♂) or 3 (♀) dorsally. Head in width &lt; collum &lt; segments 3 and 4 &lt; segment 2 &lt; segments 5–17 (♂, ♀), gently and gradually tapering thereafter. Collum smooth, with three transverse rows of setae, 4+4 anterior, 2+2 intermediate, and 3+3 posterior setae; caudal corner of paraterga subrectangular, narrowly rounded (<xref ref-type="fig" rid="F43">Figs 43A, B, J</xref>, <xref ref-type="fig" rid="F45">45A, B &amp; J</xref>). Tegument smooth and shining; metaterga very faintly rugulose, each postcollum one with one caudal row of 3(4)+3(4) very small tubercles growing a little larger laterally, as well as with 2+2 either minute or fully obliterated knobs with insertion points of abraded setae in front row; prozona very finely shagreened, surface below paraterga finely microgranulate. Axial line visible, starting from collum. Paraterga very strongly developed (<xref ref-type="fig" rid="F43">Figs 43A-G, J-L</xref>, <xref ref-type="fig" rid="F45">45A-G &amp; J-L</xref>), all subhorizontal<!--PageBreak--> and lying below dorsum, thin in lateral view, like blunt blades, a little thicker only on pore-bearing segments, on postcollum segments extending increasingly beyond rear tergal margin, nearly pointed to pointed, caudal tip on paraterga 16–19 evidently curved mesad. Calluses on delimited by a sulcus only dorsally, rather narrow. Paraterga 2 broad, anterior edge angulate, lateral edge with three small incisions in anterior half; posterior edge evidently concave (<xref ref-type="fig" rid="F43">Figs 43A, B, J</xref>, <xref ref-type="fig" rid="F45">45A, B &amp; J</xref>). Paraterga 3 and 4 subequal, like subsequent paraterga, anterior edge broadly rounded, bordered and fused to callus, lateral edge with two small incisions in anterior half on poreless segments, with <!--PageBreak-->only one incision near front 1/3 on pore-bearing ones. Ozopores evident, lateral, lying inside an ovoid groove at about 1/4 metazonital length. Transverse sulcus complete on metaterga 5–18, incomplete on metatergum 4, shallow, not reaching bases of paraterga, beaded at bottom, slightly sinuate anteromedially (<xref ref-type="fig" rid="F43">Figs 43A- D, F, J-L</xref>, <xref ref-type="fig" rid="F45">45A-F &amp; J-L</xref>). Stricture between pro- and metazona rather narrow, deep, ribbed at bottom down to base of paraterga. Pleurosternal carinae complete crests only on segments 2–4 (<xref ref-type="fig" rid="F43">Figs 43B, D, E, J-K</xref>, <xref ref-type="fig" rid="F45">45A-F &amp; J-L</xref>), each with an evident sharp denticle caudally, thereafter increasingly strongly reduced until segment 10 (♂, ♀). Epiproct (<xref ref-type="fig" rid="F43">Figs 43E-G</xref>, <xref ref-type="fig" rid="F45">45E-G</xref>) conical, flattened dorsoventrally, apical papillae small; tip subtruncate; pre-apical papillae small, but visible, lying close to tip. Hypoproct (<xref ref-type="fig" rid="F43">Figs 43G</xref>, <xref ref-type="fig" rid="F45">45G</xref>) roundly subtriangular, setiferous knobs at caudal margin small and well-separated.</p><p>Sterna sparsely setose, without modifications, but with two rather large, rounded, fully separated, but nearly contiguous, setose cones between ♂ coxae 4 (<xref ref-type="fig" rid="F43">Figs 43H, I</xref>, <xref ref-type="fig" rid="F45">45H &amp; I</xref>). A paramedian pair of small tubercles in front of gonopod aperture. Legs<!--PageBreak--> long and slender, midbody ones ca 1.2–1.3 (♂) or 0.8–0.9 (♀) as long as midbody height, prefemora without modifications, tarsal brushes present until ♂ legs 4.</p><p>Gonopods (<xref ref-type="fig" rid="F44">Figs 44</xref> &amp; <xref ref-type="fig" rid="F46">46</xref>) simple. Coxa long and slender, with several setae distodorsally. Prefemur densely setose, nearly 3 times shorter than femorite + “postfemoral” part. Femorite very slender, evidently curved, very slightly enlarged distad, “postfemoral” part demarcated by an oblique lateral sulcus; tip of solenophore small, trifid, with two subequal denticles (one terminal, the other middle) and a broader subterminal lobule.</p><fig id="F43" position="float" orientation="portrait"><label>Figure 43.</label><caption><p><italic><tp:taxon-name>Orthomorpha rotundicollis</tp:taxon-name></italic> Attems, 1937, ♂ lectotype (<bold>A–I</bold>), ♀ (<bold>J–L</bold>) of <italic><tp:taxon-name>Pratinus rotundicollis</tp:taxon-name></italic> Attems, 1937. <bold>A, B, J</bold> anterior part of body, dorsal, lateral and dorsal views, respectively <bold>C, D, K</bold> segments 10 and 11, dorsal, lateral and dorsal views, respectively <bold>E–G, L</bold> posterior part of body, lateral, dorsal, ventral and dorsal views, respectively <bold>H, I</bold> sternal cones between coxae 4, subcaudal and sublateral views, respectively.</p></caption><graphic xmlns:xlink="http://www.w3.org/1999/xlink" xlink:href="ZooKeys-131-001-g043.jpg" position="float" orientation="portrait" xlink:type="simple"/></fig><fig id="F44" position="float" orientation="portrait"><label>Figure 44.</label><caption><p><italic><tp:taxon-name>Orthomorpha rotundicollis</tp:taxon-name></italic> Attems, 1937, ♂ lectotype of <italic><tp:taxon-name>Pratinus rotundicollis</tp:taxon-name></italic> Attems, 1937. <bold>A, B</bold> right gonopod, lateral and mesal views, respectively.</p></caption><graphic xmlns:xlink="http://www.w3.org/1999/xlink" xlink:href="ZooKeys-131-001-g044.jpg" position="float" orientation="portrait" xlink:type="simple"/></fig><fig id="F45" position="float" orientation="portrait"><label>Figure 45.</label><caption><p><italic><tp:taxon-name>Orthomorpha rotundicollis</tp:taxon-name></italic> Attems, 1937, ♂ syntype (<bold>A–I</bold>), ♀ syntype (<bold>J–L</bold>) of <italic><tp:taxon-name>Pratinus tuberculatus</tp:taxon-name></italic> <xref ref-type="bibr" rid="B11">Attems 1937</xref>. <bold>A, B, J</bold> anterior part of body, dorsal, lateral and dorsal views, respectively <bold>C, D</bold> segments 11 and 12, dorsal and lateral veiws, respectively <bold>K</bold> segments 10 and 11, dorsal view <bold>E–F, L</bold> posterior part of body, lateral, dorsal, ventral and dorsal views, respectively <bold>H, I</bold> sternal cones between coxae 4, subcaudal and sublateral views, respectively.</p></caption><graphic xmlns:xlink="http://www.w3.org/1999/xlink" xlink:href="ZooKeys-131-001-g045.jpg" position="float" orientation="portrait" xlink:type="simple"/></fig><fig id="F46" position="float" orientation="portrait"><label>Figure 46.</label><caption><p><italic><tp:taxon-name>Orthomorpha rotundicollis</tp:taxon-name></italic> Attems, 1937, ♂ syntype of <italic><tp:taxon-name>Pratinus tuberculatus</tp:taxon-name></italic> <xref ref-type="bibr" rid="B11">Attems 1937</xref>. <bold>A, B</bold> right gonopod, lateral and mesal views, respectively.</p></caption><graphic xmlns:xlink="http://www.w3.org/1999/xlink" xlink:href="ZooKeys-131-001-g046.jpg" position="float" orientation="portrait" xlink:type="simple"/></fig></tp:treatment-sec><tp:treatment-sec sec-type="Remark"><title>Remark.</title><p>This species is known from Lamdong Province, southern Vietnam and Luang Prabang Province, Laos (<xref ref-type="bibr" rid="B12">Attems 1938</xref>, <xref ref-type="bibr" rid="B13">1953</xref>). The type locality of both <italic><tp:taxon-name>Orthomorpha rotundicollis</tp:taxon-name></italic> and <italic><tp:taxon-name>Orthomorpha tuberculata</tp:taxon-name></italic> being exactly the same (Arbre-Broyé at Peak Lang Biang), and the differences between them so minor, rather to be treated as infraspecific variations, we are inclined to formally synonymize these species. Indeed, distinctions are observed only in <italic><tp:taxon-name>Orthomorpha rotundicollis</tp:taxon-name></italic> showing a slightly more rounded caudal corner of the paraterga on the collum (vs slightly more angular in <italic><tp:taxon-name>Orthomorpha tuberculata</tp:taxon-name></italic>), in the front row of metatergal setae (= insertion points) borne on virtually fully obliterated knobs (vs on minute knobs in <italic><tp:taxon-name>Orthomorpha tuberculata</tp:taxon-name></italic>), and in the apical papillae on the epiproct directed more caudally than ventrally (vs more ventrally than caudally in <italic><tp:taxon-name>Orthomorpha tuberculata</tp:taxon-name></italic>) (<xref ref-type="bibr" rid="B11">Attems 1937</xref>, <xref ref-type="bibr" rid="B12">1938</xref>, <xref ref-type="bibr" rid="B13">1953</xref>). We can also add another two differences: paraterga 18 and 19 seem to be a little shorter in <italic><tp:taxon-name>Orthomorpha rotundicollis</tp:taxon-name></italic> than in <italic><tp:taxon-name>Orthomorpha tuberculata</tp:taxon-name></italic>, and the caudal row of tubercles on a few caudalmost metaterga demonstrating a pattern of 3+4 or 4+3 in <italic><tp:taxon-name>Orthomorpha tuberculata</tp:taxon-name></italic> (vs invariably 3+3 in <italic><tp:taxon-name>Orthomorpha rotundicollis</tp:taxon-name></italic>).</p><p>The above is a combined redescription, based on material of both nominate species.</p></tp:treatment-sec><ref-list><ref id="B11"><mixed-citation xmlns:xlink="http://www.w3.org/1999/xlink" xlink:type="simple"><person-group><name name-style="western"><surname>Attems</surname><given-names>C</given-names></name></person-group> (<year>1937</year>)<source> Myriapoda 3. <tp:taxon-name>Polydesmoidea</tp:taxon-name> I. Fam. Strongylosomidae. Das Tierreich 68: i-xxii, 1–300.</source></mixed-citation></ref><ref id="B12"><mixed-citation xmlns:xlink="http://www.w3.org/1999/xlink" xlink:type="simple"><person-group><name name-style="western"><surname>Attems</surname><given-names>C</given-names></name></person-group> (<year>1938</year>)<article-title> Die von Dr. C. Dawydoff in Französisch Indochina gesammelten Myriopoden.</article-title><source>Mémoires du Muséum national d’Histoire naturelle, Nouvelle Série, </source><volume>6</volume>: <fpage>187</fpage>-<lpage>321</lpage>.</mixed-citation></ref><ref id="B13"><mixed-citation xmlns:xlink="http://www.w3.org/1999/xlink" xlink:type="simple"><person-group><name name-style="western"><surname>Attems</surname><given-names>C</given-names></name></person-group> (<year>1953</year>)<article-title> Myriopoden von Indochina. Expedition von Dr. C. Dawydoff (1938–1939).</article-title><source>Mémoires du Muséum national d’Histoire naturelle, Série A, Zoologie </source><volume>5</volume> (<issue>3</issue>): <fpage>133</fpage>-<lpage>230</lpage>.</mixed-citation></ref><ref id="B43"><mixed-citation xmlns:xlink="http://www.w3.org/1999/xlink" xlink:type="simple"><person-group><name name-style="western"><surname>Jeekel</surname><given-names>CAW</given-names></name></person-group> (<year>1963</year>)<article-title> Paradoxosomatidae from Borneo (Diplopoda, Polydesmida).</article-title><source>Tijdschrift voor Entomologie </source><volume>106</volume>: <fpage>205</fpage>-<lpage>283</lpage>.</mixed-citation></ref><ref id="B44"><mixed-citation xmlns:xlink="http://www.w3.org/1999/xlink" xlink:type="simple"><person-group><name name-style="western"><surname>Jeekel</surname><given-names>CAW</given-names></name></person-group> (<year>1964</year>)<article-title> A new species of <italic>Orthomorpha</italic> Bollman from Thailand observed in migration, with taxonomic notes on the genus (Diplopoda).</article-title><source>Tijdschrift voor Entomologie </source><volume>107</volume>: <fpage>355</fpage>-<lpage>364</lpage></mixed-citation></ref><ref id="B46"><mixed-citation xmlns:xlink="http://www.w3.org/1999/xlink" xlink:type="simple"><person-group><name name-style="western"><surname>Jeekel</surname><given-names>CAW</given-names></name></person-group> (<year>1968</year>)<source> On the classification and geographical distribution of the family Paradoxosomatidae (Diplopoda, Polydesmida).</source><publisher-name>Academisch Proefschrift</publisher-name>, <publisher-loc>Rotterdam</publisher-loc>, <lpage>162</lpage> pp.</mixed-citation></ref><ref id="B39"><mixed-citation xmlns:xlink="http://www.w3.org/1999/xlink" xlink:type="simple"><person-group><name name-style="western"><surname>Hoffman</surname><given-names>RL</given-names></name></person-group> (<year>1973</year>)<article-title> Descriptions and allocation of new or poorly known genera and species of Paradoxosomatidae from south-eastern Asia (Diplopoda: Polydesmida).</article-title><source>Journal of Natural History </source><volume>7</volume>: <fpage>361</fpage>-<lpage>389</lpage>. <ext-link ext-link-type="uri" xlink:href="http://dx.doi.org/10.1080/00222937300770281" xlink:type="simple">doi: 10.1080/00222937300770281</ext-link></mixed-citation></ref><ref id="B40"><mixed-citation xmlns:xlink="http://www.w3.org/1999/xlink" xlink:type="simple"><person-group><name name-style="western"><surname>Hoffman</surname><given-names>RL</given-names></name></person-group> (<year>1977</year>)<article-title> Diplopoda from Malayan caves, collected by M. Pierre Strinati.</article-title><source>Revue suisse de Zoologie </source><volume>84</volume> (<issue>3</issue>): <fpage>699</fpage>-<lpage>719</lpage>.</mixed-citation></ref><ref id="B31"><mixed-citation xmlns:xlink="http://www.w3.org/1999/xlink" xlink:type="simple"><person-group><name name-style="western"><surname>Golovatch</surname><given-names>SI</given-names></name></person-group> (<year>1998</year>)<source> On several new or poorly-known Oriental Paradoxosomatidae (Diplopoda Polydesmida), VI. Arthropoda Selecta 6(3–4): 35–46. [for 1997]</source></mixed-citation></ref><ref id="B25"><mixed-citation xmlns:xlink="http://www.w3.org/1999/xlink" xlink:type="simple"><person-group><name name-style="western"><surname>Enghoff</surname><given-names>H</given-names></name><name name-style="western"><surname>Golovatch SI and Nguyen Duc</surname><given-names>A</given-names></name></person-group> (<year>2004</year>)<article-title> A review of the millipede fauna of Vietnam (Diplopoda).</article-title><source>Arthropoda Selecta </source><volume>13</volume>(<issue>1–2</issue>): <fpage>29</fpage>-<lpage>43</lpage>.</mixed-citation></ref></ref-list></tp:taxon-treatment>
