# Supplementary material for: Revision of the Southeast Asian millipede genus Orthomorpha Bollman, 1893, with the proposal of a new genus (Diplopoda, Polydesmida, Paradoxosomatidae)
Source: Zookeys. 2011 Sep 29;(131):1–161. doi: 10.3897/zookeys.131.1921 (PMC3208436; doi:10.3897/zookeys.131.1921)
Supplement: XML Treatment for Orthomorpha tenuipes [file zookeys.131.1921-treatment20.xml]

<!DOCTYPE tp:taxon-treatment
  PUBLIC "-//TaxonX//DTD Taxonomic Treatment Publishing DTD v0 20100105//EN" "tax-treatment-NSO.dtd">
<tp:taxon-treatment xmlns:tp="http://www.plazi.org/taxpub"><tp:treatment-meta><mixed-citation publication-type="journal"><person-group><name><surname>Likhitrakarn</surname><given-names>Natdanai</given-names></name><name><surname>Golovatch</surname><given-names>Sergei I.</given-names></name><name><surname>Panha</surname><given-names>Somsak</given-names></name></person-group><article-title>Revision of the Southeast Asian millipede genus 
                    <italic>Orthomorpha</italic> Bollman, 1893, with the proposal of a new genus (Diplopoda, Polydesmida, Paradoxosomatidae)
                </article-title><source>Zookeys</source><day>29</day><month>9</month><year>2011</year><volume>2011</volume><issue>131</issue><fpage>1</fpage><lpage>161</lpage><pub-id pub-id-type="doi">10.3897/zookeys.131.1921</pub-id></mixed-citation></tp:treatment-meta><tp:nomenclature><tp:taxon-name>
                        <tp:taxon-name-part taxon-name-part-type="genus">Orthomorpha</tp:taxon-name-part>
                        <tp:taxon-name-part taxon-name-part-type="species">tenuipes</tp:taxon-name-part>
                    <object-id xmlns:xlink="http://www.w3.org/1999/xlink" xlink:type="simple">http://species-id.net/wiki/Orthomorpha_tenuipes</object-id>
                    </tp:taxon-name><tp:taxon-authority>(Attems, 1898)</tp:taxon-authority><xref ref-type="fig" rid="F49">Figs 49</xref><xref ref-type="fig" rid="F50">50</xref><tp:nomenclature-citation-list><tp:nomenclature-citation><tp:taxon-name>Prionopeltis tenuipes</tp:taxon-name><comment><xref ref-type="bibr" rid="B1">Attems 1898</xref>: 356 (D).</comment></tp:nomenclature-citation><tp:nomenclature-citation><tp:taxon-name>Prionopeltis tenuipes</tp:taxon-name><comment> – <xref ref-type="bibr" rid="B5">Attems 1914</xref>: 204 (M).</comment></tp:nomenclature-citation><tp:nomenclature-citation><tp:taxon-name>Pratinus tenuipes</tp:taxon-name><comment> – <xref ref-type="bibr" rid="B11">Attems 1937</xref>: 117 (D).</comment></tp:nomenclature-citation><tp:nomenclature-citation><tp:taxon-name>Orthomorpha tenuipes</tp:taxon-name><comment> – <xref ref-type="bibr" rid="B43">Jeekel 1963</xref>: 265 (M); <xref ref-type="bibr" rid="B44">1964</xref>: 361 (M, D); <xref ref-type="bibr" rid="B46">1968</xref>: 45 (M); <xref ref-type="bibr" rid="B31">Golovatch 1998</xref>: 42 (D, M).</comment></tp:nomenclature-citation></tp:nomenclature-citation-list></tp:nomenclature><tp:treatment-sec sec-type="Lectotype"><title>Lectotype.</title><p>♂ (NHMW-3518), Indonesia, eastern Java, Tengger Mountains, no date, leg. H. Fruhsdorfer.</p></tp:treatment-sec><tp:treatment-sec sec-type="Non-type material"><title>Non-type material.</title><p>1 ♂, 6 ♀ (NHMW-7998); 1 ♂, 1 ♀ (NHMW-7999); 8 ♂, 15 ♀ (NHMW-8003), Indonesia, Java, Tjibodas, 1897, leg. H. A. Möller, det. Attems. 4 ♂, 1 ♀ (NHMW-8002), Indonesia, Java, no date, leg. T. H. Adensamer, det. C. Attems.</p><p>Lectotype designation proposed herewith is necessary to ensure the species is based on a complete male, because the type series was stated to have been shared between the collections of the Berlin and Vienna museums (<xref ref-type="bibr" rid="B1">Attems 1898</xref>).</p></tp:treatment-sec><tp:treatment-sec sec-type="Redescription"><title>Redescription.</title><p>Length 24–28 mm (♂), 29–33 mm (♀), width of midbody pro- and metazona 2.6–2.8 and 3.4–4.1 mm (♂), 3.3–3.7 and 4.5–5.1 mm (♀), respectively (vs 40 mm in length and 4.0 mm in width, as given in the available descriptions (<xref ref-type="bibr" rid="B1">Attems 1898</xref>, <xref ref-type="bibr" rid="B11">1937</xref>)). Lectotype ca 26 mm long, 1.7 and 3.4 mm wide on midbody pro- and metazona, respectively. Coloration of alcohol material upon long-term preservation mostly grey-brown (<xref ref-type="fig" rid="F49">Fig. 49</xref>) with contrasting yellowish paraterga and epiproct, and light<!--PageBreak--> brown venter and legs (vs dark castaneous brown with paraterga and epiproct yellow, and venter and legs light red-brown, as given in the descriptions (<xref ref-type="bibr" rid="B1">Attems 1898</xref>, <xref ref-type="bibr" rid="B11">1937</xref>)).</p><p>Head usual, clypeolabral region sparsely setose, surface of vertex smooth and bare, epicranial suture distinct. Antennae rather long and slender (<xref ref-type="fig" rid="F49">Fig. 49B &amp; J</xref>), extending behind almost to end of segment 3 (♂) or reaching segment 3 (♀) dorsally. Head in width &lt; collum &lt; segment 3 &lt; 2 &lt; 4 &lt; 5–16 (♂), or head &lt; collum &lt; segments 3 and 4 &lt; 2 &lt; 5–16 (♀), gently and gradually tapering thereafter. Collum smooth, with three transverse rows of setae, 4+4 anterior, 2+2 intermediate, and 3+3 posterior setae; cau<!--PageBreak-->dal corner of paraterga subrectangular, narrowly rounded (<xref ref-type="fig" rid="F49">Fig. 49A, B &amp; J</xref>). Tegument smooth and shining; metaterga very faintly rugulose, each postcollum one with two rows of fully abraded setae traceable only as insertion points: 2+2 in front row and 3+3 or, on several caudal segments, 4+4, in caudal row, these borne on indistinct, truncate, very low tubercles; prozona very finely shagreened, surface below paraterga finely microgranulate. Axial line faint, but visible, starting from collum. Paraterga very strongly developed (<xref ref-type="fig" rid="F49">Fig. 49A-G &amp; J-L</xref>), set high (at ca 1/4 metazonital height), subhorizontal to slightly upturned, lying below dorsum on segments 2–6 and 19, above dorsum on segments 7–18, rather thick in lateral view, a little thicker on pore-bearing segments, on postcollum segments extending increasingly beyond rear tergal margin starting only from segment 5 or 6 (♂) or midbody segments (♀), narrowly rounded to pointed, caudal tip on paraterga 16–19 evidently curved mesad. Calluses on paraterga delimited by a sulcus only dorsally, broad. Paraterga 2 broad, anterior edge broadly rounded, lateral edge with three minute<!--PageBreak--> incisions in anterior half; posterior edge evidently concave (<xref ref-type="fig" rid="F49">Fig. 49A, B &amp; J</xref>). Paraterga 3 and 4 subequal, like subsequent paraterga, anterior edge broadly rounded, bordered and fused to callus, lateral edge with two minute incisions. Ozopores not too evident, ventrolateral, not lying inside a groove, placed at about 1/3 metazonital length. Transverse sulcus complete on metaterga 5–18, incomplete on metatergum 4, shallow, not reaching bases of paraterga, beaded at bottom, slightly sinuate anteromedially (<xref ref-type="fig" rid="F49">Fig. 49A, C, F &amp; J-L</xref>). Stricture between pro- and metazona rather wide, shallow, ribbed at bottom down to base of paraterga. Pleurosternal carinae complete crests only on segments 2–7(8) (♂) or 2–4 (♀) (<xref ref-type="fig" rid="F49">Fig. 49B, D &amp; E</xref>), each with an evident sharp denticle caudally, thereafter increasingly strongly reduced until segment 16 (♂) or 15 (♀). Epiproct (<xref ref-type="fig" rid="F49">Fig. 49E-G &amp; L</xref>) conical, flattened dorsoventrally, apical papillae small, dentiform, directed caudoventrally; tip subtruncate; pre-apical papillae small, lying close to tip. Hypoproct (<xref ref-type="fig" rid="F49">Fig. 49G</xref>) subtrapeziform, setiferous knobs at caudal margin small and well-separated.</p><p>Sterna sparsely setose, without modifications, but with two small, rounded, fully separated, but subcontiguous, setose cones between ♂ coxae 4 (<xref ref-type="fig" rid="F49">Fig. 49H &amp; I</xref>). A paramedian pair of evident tubercles in front of gonopod aperture. Legs long and slender, midbody ones ca 1.2–1.4 (♂) or 0.8–1.0 (♀) as long as midbody height, prefemora without modifications, tarsal brushes present until ♂ legs 7.</p><p>Gonopods (<xref ref-type="fig" rid="F50">Fig. 50</xref>) simple. Coxa long and slender, with several setae distodorsally. Prefemur rather large, densely setose, nearly 2 times shorter than femorite + ”postfemoral” part. Femorite very slender, evidently curved, nearly not enlarged distad, “postfemoral” part demarcated by an oblique lateral sulcus; tip of solenophore small, trifid, with two subequal denticles (terminal and subterminal) and a minute prong in-between.</p><fig id="F49" position="float" orientation="portrait"><label>Figure 49.</label><caption><p><italic><tp:taxon-name>Orthomorpha tenuipes</tp:taxon-name></italic> (Attems, 1898), ♂ lectotype (<bold>A–G</bold>), ♂ from Tjibodas (<bold>H, I</bold>), ♀ from Tjibodas (<bold>J–L</bold>). <bold>A, B, J</bold> anterior part of body, dorsal, lateral and dorsal views, respectively <bold>C, D, K</bold> segments 10 and 11, dorsal, lateral and dorsal views, respectively <bold>E–F, L</bold> posterior part of body, lateral, dorsal, ventral and dorsal views, respectively <bold>H, I</bold> sternal cones between coxae 4, subcaudal and sublateral views, respectively.</p></caption><graphic xmlns:xlink="http://www.w3.org/1999/xlink" xlink:href="ZooKeys-131-001-g049.jpg" position="float" orientation="portrait" xlink:type="simple"/></fig><fig id="F50" position="float" orientation="portrait"><label>Figure 50.</label><caption><p><italic><tp:taxon-name>Orthomorpha tenuipes</tp:taxon-name></italic> (Attems, 1898), ♂ lectotype. <bold>A, B</bold> right gonopod, lateral and mesal views, respectively.</p></caption><graphic xmlns:xlink="http://www.w3.org/1999/xlink" xlink:href="ZooKeys-131-001-g050.jpg" position="float" orientation="portrait" xlink:type="simple"/></fig></tp:treatment-sec><ref-list><ref id="B1"><mixed-citation xmlns:xlink="http://www.w3.org/1999/xlink" xlink:type="simple"><person-group><name name-style="western"><surname>Attems</surname><given-names>C</given-names></name></person-group> (<year>1898</year>)<article-title> System der Polydesmiden. I. Theil.</article-title><source>Denkschriften der Kaiserlichen Akademie der Wissenschaften zu Wien, mathematisch-naturwissenschaftliche Classe </source><volume>67</volume>: <fpage>221</fpage>-<lpage>482</lpage>.</mixed-citation></ref><ref id="B5"><mixed-citation xmlns:xlink="http://www.w3.org/1999/xlink" xlink:type="simple"><person-group><name name-style="western"><surname>Attems</surname><given-names>C</given-names></name></person-group> (<year>1914</year>)<source> Die indo-australischen Myriopoden. Archiv für Naturgeschichte 80A: 1–398.</source></mixed-citation></ref><ref id="B11"><mixed-citation xmlns:xlink="http://www.w3.org/1999/xlink" xlink:type="simple"><person-group><name name-style="western"><surname>Attems</surname><given-names>C</given-names></name></person-group> (<year>1937</year>)<source> Myriapoda 3. <tp:taxon-name>Polydesmoidea</tp:taxon-name> I. Fam. Strongylosomidae. Das Tierreich 68: i-xxii, 1–300.</source></mixed-citation></ref><ref id="B43"><mixed-citation xmlns:xlink="http://www.w3.org/1999/xlink" xlink:type="simple"><person-group><name name-style="western"><surname>Jeekel</surname><given-names>CAW</given-names></name></person-group> (<year>1963</year>)<article-title> Paradoxosomatidae from Borneo (Diplopoda, Polydesmida).</article-title><source>Tijdschrift voor Entomologie </source><volume>106</volume>: <fpage>205</fpage>-<lpage>283</lpage>.</mixed-citation></ref><ref id="B44"><mixed-citation xmlns:xlink="http://www.w3.org/1999/xlink" xlink:type="simple"><person-group><name name-style="western"><surname>Jeekel</surname><given-names>CAW</given-names></name></person-group> (<year>1964</year>)<article-title> A new species of <italic>Orthomorpha</italic> Bollman from Thailand observed in migration, with taxonomic notes on the genus (Diplopoda).</article-title><source>Tijdschrift voor Entomologie </source><volume>107</volume>: <fpage>355</fpage>-<lpage>364</lpage></mixed-citation></ref><ref id="B46"><mixed-citation xmlns:xlink="http://www.w3.org/1999/xlink" xlink:type="simple"><person-group><name name-style="western"><surname>Jeekel</surname><given-names>CAW</given-names></name></person-group> (<year>1968</year>)<source> On the classification and geographical distribution of the family Paradoxosomatidae (Diplopoda, Polydesmida).</source><publisher-name>Academisch Proefschrift</publisher-name>, <publisher-loc>Rotterdam</publisher-loc>, <lpage>162</lpage> pp.</mixed-citation></ref><ref id="B31"><mixed-citation xmlns:xlink="http://www.w3.org/1999/xlink" xlink:type="simple"><person-group><name name-style="western"><surname>Golovatch</surname><given-names>SI</given-names></name></person-group> (<year>1998</year>)<source> On several new or poorly-known Oriental Paradoxosomatidae (Diplopoda Polydesmida), VI. Arthropoda Selecta 6(3–4): 35–46. [for 1997]</source></mixed-citation></ref></ref-list></tp:taxon-treatment>
