# Supplementary material for: Revision of the Southeast Asian millipede genus Orthomorpha Bollman, 1893, with the proposal of a new genus (Diplopoda, Polydesmida, Paradoxosomatidae)
Source: Zookeys. 2011 Sep 29;(131):1–161. doi: 10.3897/zookeys.131.1921 (PMC3208436; doi:10.3897/zookeys.131.1921)
Supplement: XML Treatment for Orthomorpha glandulosa [file zookeys.131.1921-treatment21.xml]

<!DOCTYPE tp:taxon-treatment
  PUBLIC "-//TaxonX//DTD Taxonomic Treatment Publishing DTD v0 20100105//EN" "tax-treatment-NSO.dtd">
<tp:taxon-treatment xmlns:tp="http://www.plazi.org/taxpub"><tp:treatment-meta><mixed-citation publication-type="journal"><person-group><name><surname>Likhitrakarn</surname><given-names>Natdanai</given-names></name><name><surname>Golovatch</surname><given-names>Sergei I.</given-names></name><name><surname>Panha</surname><given-names>Somsak</given-names></name></person-group><article-title>Revision of the Southeast Asian millipede genus 
                    <italic>Orthomorpha</italic> Bollman, 1893, with the proposal of a new genus (Diplopoda, Polydesmida, Paradoxosomatidae)
                </article-title><source>Zookeys</source><day>29</day><month>9</month><year>2011</year><volume>2011</volume><issue>131</issue><fpage>1</fpage><lpage>161</lpage><pub-id pub-id-type="doi">10.3897/zookeys.131.1921</pub-id></mixed-citation></tp:treatment-meta><tp:nomenclature><tp:taxon-name>
                        <tp:taxon-name-part taxon-name-part-type="genus">Orthomorpha</tp:taxon-name-part>
                        <tp:taxon-name-part taxon-name-part-type="species">glandulosa</tp:taxon-name-part>
                    <object-id xmlns:xlink="http://www.w3.org/1999/xlink" xlink:type="simple">http://species-id.net/wiki/Orthomorpha_glandulosa</object-id>
                    </tp:taxon-name><tp:taxon-authority>(Attems, 1937)</tp:taxon-authority><xref ref-type="fig" rid="F51">Figs 51</xref><xref ref-type="fig" rid="F52">52</xref><tp:nomenclature-citation-list><tp:nomenclature-citation><tp:taxon-name>Pratinus glandulosus</tp:taxon-name><comment><xref ref-type="bibr" rid="B11">Attems 1937</xref>: 119 (D).</comment></tp:nomenclature-citation><tp:nomenclature-citation><tp:taxon-name>Pratinus glandulosus</tp:taxon-name><comment> – <xref ref-type="bibr" rid="B12">Attems 1938</xref>: 220 (D).</comment></tp:nomenclature-citation><tp:nomenclature-citation><tp:taxon-name>Orthomorpha glandulosa</tp:taxon-name><comment> – <xref ref-type="bibr" rid="B43">Jeekel 1963</xref>: 265 (M); <xref ref-type="bibr" rid="B44">1964</xref>: 361 (M, D); <xref ref-type="bibr" rid="B46">1968</xref>: 56 (M); <xref ref-type="bibr" rid="B40">Hoffman 1977</xref>: 700 (M); <xref ref-type="bibr" rid="B31">Golovatch 1998</xref>: 42 (D, M); <xref ref-type="bibr" rid="B25">Enghoff et al. 2004</xref>: 38 (M, R).</comment></tp:nomenclature-citation></tp:nomenclature-citation-list></tp:nomenclature><tp:treatment-sec sec-type="Lectotype"><title>Lectotype.</title><p>♂ (NHMW-3506), Vietnam, Hon Ba Island, Nhatrang, 06.1930, leg. C. Dawydoff.</p></tp:treatment-sec><tp:treatment-sec sec-type="Paralectotypes"><title>Paralectotypes.</title><p>1 ♀ (NHMW-3506), same locality, together with lectotype. 1 ♀ (NHMW-3505), Vietnam, Darlac, frontier du Cambodge, 07.1930, leg. C. Dawydoff.</p><p>Lectotype designation proposed herewith is necessary to ensure the species is based on a complete male.</p></tp:treatment-sec><tp:treatment-sec sec-type="Redescription"><title>Redescription.</title><p>Length ca 38 mm (lectotype), 31–34 mm (♀), width of midbody pro- and metazona 3.4 and 5.0 mm (lectotype), 2.9–3.4 and 4.2–4.4 mm (♀), respectively (vs 3.0 and 5.0 in width, as given in the available descriptions (<xref ref-type="bibr" rid="B11">Attems 1937</xref>, <xref ref-type="bibr" rid="B12">1938</xref>)). Coloration of alcohol material upon long-term preservation dark grey-brown (<xref ref-type="fig" rid="F51">Fig. 51</xref>) with contrasting pallid paraterga and epiproct, and light brown venter and legs (vs dark castaneous brown with paraterga and epiproct yellow, and venter and legs light red-brown, as given in the descriptions (<xref ref-type="bibr" rid="B11">Attems 1937</xref>, <xref ref-type="bibr" rid="B12">1938</xref>)).</p><p>Head usual, clypeolabral region densely setose, surface of vertex smooth, with a few setae flanking a distinct epicranial suture. Antennae long and slender (<xref ref-type="fig" rid="F51">Fig. 51A, B &amp; J</xref>), extending behind segment 4 (♂) or surpassing segment 3 (♀) dorsally. Head in width &lt; collum &lt; segment 2 &lt; 3 = 4 &lt; 5–16 (♂), or head &lt; collum &lt; segments 3 and 4 &lt; 2 &lt; 5–16 (♀), gently and gradually tapering thereafter. Collum smooth, with three<!--PageBreak--> transverse rows of setae traceable only as insertion points, 4+4 anterior, 2+2 intermediate, and 3+3 posterior setae; caudal corner of paraterga acutangular (ca 75°), nearly pointed (<xref ref-type="fig" rid="F51">Fig. 51A, B &amp; J</xref>). Tegument poorly shining; metaterga coriaceous, rugulose, each postcollum one with two rows of fully abraded setae borne on minute tubercles growing increasingly strongly reduced towards epiproct: 2+2 in front row and 3+3 in caudal one; prozona very finely shagreened, surface below paraterga finely microgranulate. Axial line rather evident, starting from collum. Paraterga very strongly developed (<xref ref-type="fig" rid="F51">Fig. 51A-G &amp; J-L</xref>), set high (at ca 1/4 metazonital height), in ♂ evidently upturned, lying above dorsum on postcollum segments, in ♀ mostly below dorsum, rather thin in lateral view, a little thicker on pore-bearing segments, on postcollum segments extending increasingly beyond rear tergal margin, better so in ♂, nearly pointed to pointed, caudal tip on paraterga 16–19 evidently curved mesad. Calluses on paraterga 2 delimited by a sulcus only dorsally, on following paraterga both dorsally and ventrally, rather broad. Paraterga 2 broad, anterior edge angulate, lateral edge with two minute incisions in anterior 1/3; posterior edge evidently concave (<xref ref-type="fig" rid="F51">Fig. 51A, B &amp; J</xref>). Paraterga 3 and 4 subequal, like subsequent paraterga, anterior edge broadly rounded, bordered and fused to callus, lateral edge with one minute incision in front 1/3. Ozopores evident, <!--PageBreak-->lateral, lying inside an ovoid groove, placed at about 1/3 metazonital length. Transverse sulcus complete on metaterga 4–18, incomplete on metaterga 2 and 3 (♂), or incomplete on metatergum 4 and complete on metaterga 5–18 (♀), shallow, not reaching bases of paraterga, ribbed at bottom, slightly sinuate anteromedially (<xref ref-type="fig" rid="F51">Fig. 51A, C, F &amp; J-L</xref>). Stricture between pro- and metazona narrow, shallow, beaded at bottom down to base of paraterga. Pleurosternal carinae complete crests only on segments 2–4 (♂, ♀) (<xref ref-type="fig" rid="F51">Fig. 51B, D &amp; E</xref>), each with an evident sharp denticle caudally, thereafter increasingly strongly reduced until segment 10 (♂, ♀). Epiproct (<xref ref-type="fig" rid="F51">Fig. 51E-G &amp; L</xref>) conical, flattened dorsoventrally, apical papillae small, dentiform, directed caudoventrally; tip subtruncate; pre-apical papillae small, lying close to tip. Hypoproct (<xref ref-type="fig" rid="F51">Fig. 51G</xref>) roundly subtrapeziform, setiferous knobs at caudal margin small and well-separated.</p><p>Sterna sparsely setose, without modifications, but with a large, central, setose cone between ♂ coxae 4 (<xref ref-type="fig" rid="F51">Fig. 51H &amp; I</xref>). A paramedian pair of tubercles in front of gonopod aperture absent. Legs long and slender, midbody ones ca 1.3–1.4 (♂) or 1.2–1.3 (♀) as long as body height, prefemora without modifications, tarsal brushes present until ♂ legs 5.</p><p>Gonopods (<xref ref-type="fig" rid="F52">Fig. 52</xref>) simple. Coxa long and slender, with several setae distodorsally. Prefemur rather large, densely setose, more than 2 times shorter than femorite + “postfemoral” part. Femorite very slender, evidently curved, not enlarged distad, “postfemoral” part demarcated by an oblique lateral sulcus; tip of solenophore small, trifid, with two subequal denticles (terminal and middle) and a larger subterminal lobule.</p><fig id="F51" position="float" orientation="portrait"><label>Figure 51.</label><caption><p><italic><tp:taxon-name>Orthomorpha glandulosa</tp:taxon-name></italic> (Attems, 1937), ♂ lectotype (<bold>A–I</bold>), ♀ paralectotype (<bold>J–L</bold>). <bold>A, B, J</bold> anterior part of body, dorsal, lateral and dorsal views, respectively <bold>C, D, K</bold> segments 10 and 11, dorsal, lateral and dorsal views, respectively <bold>E–G, L</bold> posterior part of body, lateral, dorsal, ventral and dorsal views, respectively <bold>H, I</bold> sternal cones between coxae 4, subcaudal and sublateral views, respectively.</p></caption><graphic xmlns:xlink="http://www.w3.org/1999/xlink" xlink:href="ZooKeys-131-001-g051.jpg" position="float" orientation="portrait" xlink:type="simple"/></fig><fig id="F52" position="float" orientation="portrait"><label>Figure 52.</label><caption><p><italic><tp:taxon-name>Orthomorpha glandulosa</tp:taxon-name></italic> (Attems, 1937), ♂ lectotype. <bold>A, B</bold> left gonopod, mesal and lateral views, respectively.</p></caption><graphic xmlns:xlink="http://www.w3.org/1999/xlink" xlink:href="ZooKeys-131-001-g052.jpg" position="float" orientation="portrait" xlink:type="simple"/></fig></tp:treatment-sec><ref-list><ref id="B11"><mixed-citation xmlns:xlink="http://www.w3.org/1999/xlink" xlink:type="simple"><person-group><name name-style="western"><surname>Attems</surname><given-names>C</given-names></name></person-group> (<year>1937</year>)<source> Myriapoda 3. <tp:taxon-name>Polydesmoidea</tp:taxon-name> I. Fam. Strongylosomidae. Das Tierreich 68: i-xxii, 1–300.</source></mixed-citation></ref><ref id="B12"><mixed-citation xmlns:xlink="http://www.w3.org/1999/xlink" xlink:type="simple"><person-group><name name-style="western"><surname>Attems</surname><given-names>C</given-names></name></person-group> (<year>1938</year>)<article-title> Die von Dr. C. Dawydoff in Französisch Indochina gesammelten Myriopoden.</article-title><source>Mémoires du Muséum national d’Histoire naturelle, Nouvelle Série, </source><volume>6</volume>: <fpage>187</fpage>-<lpage>321</lpage>.</mixed-citation></ref><ref id="B43"><mixed-citation xmlns:xlink="http://www.w3.org/1999/xlink" xlink:type="simple"><person-group><name name-style="western"><surname>Jeekel</surname><given-names>CAW</given-names></name></person-group> (<year>1963</year>)<article-title> Paradoxosomatidae from Borneo (Diplopoda, Polydesmida).</article-title><source>Tijdschrift voor Entomologie </source><volume>106</volume>: <fpage>205</fpage>-<lpage>283</lpage>.</mixed-citation></ref><ref id="B44"><mixed-citation xmlns:xlink="http://www.w3.org/1999/xlink" xlink:type="simple"><person-group><name name-style="western"><surname>Jeekel</surname><given-names>CAW</given-names></name></person-group> (<year>1964</year>)<article-title> A new species of <italic>Orthomorpha</italic> Bollman from Thailand observed in migration, with taxonomic notes on the genus (Diplopoda).</article-title><source>Tijdschrift voor Entomologie </source><volume>107</volume>: <fpage>355</fpage>-<lpage>364</lpage></mixed-citation></ref><ref id="B46"><mixed-citation xmlns:xlink="http://www.w3.org/1999/xlink" xlink:type="simple"><person-group><name name-style="western"><surname>Jeekel</surname><given-names>CAW</given-names></name></person-group> (<year>1968</year>)<source> On the classification and geographical distribution of the family Paradoxosomatidae (Diplopoda, Polydesmida).</source><publisher-name>Academisch Proefschrift</publisher-name>, <publisher-loc>Rotterdam</publisher-loc>, <lpage>162</lpage> pp.</mixed-citation></ref><ref id="B40"><mixed-citation xmlns:xlink="http://www.w3.org/1999/xlink" xlink:type="simple"><person-group><name name-style="western"><surname>Hoffman</surname><given-names>RL</given-names></name></person-group> (<year>1977</year>)<article-title> Diplopoda from Malayan caves, collected by M. Pierre Strinati.</article-title><source>Revue suisse de Zoologie </source><volume>84</volume> (<issue>3</issue>): <fpage>699</fpage>-<lpage>719</lpage>.</mixed-citation></ref><ref id="B31"><mixed-citation xmlns:xlink="http://www.w3.org/1999/xlink" xlink:type="simple"><person-group><name name-style="western"><surname>Golovatch</surname><given-names>SI</given-names></name></person-group> (<year>1998</year>)<source> On several new or poorly-known Oriental Paradoxosomatidae (Diplopoda Polydesmida), VI. Arthropoda Selecta 6(3–4): 35–46. [for 1997]</source></mixed-citation></ref><ref id="B25"><mixed-citation xmlns:xlink="http://www.w3.org/1999/xlink" xlink:type="simple"><person-group><name name-style="western"><surname>Enghoff</surname><given-names>H</given-names></name><name name-style="western"><surname>Golovatch SI and Nguyen Duc</surname><given-names>A</given-names></name></person-group> (<year>2004</year>)<article-title> A review of the millipede fauna of Vietnam (Diplopoda).</article-title><source>Arthropoda Selecta </source><volume>13</volume>(<issue>1–2</issue>): <fpage>29</fpage>-<lpage>43</lpage>.</mixed-citation></ref></ref-list></tp:taxon-treatment>
