# Supplementary material for: Revision of the Southeast Asian millipede genus Orthomorpha Bollman, 1893, with the proposal of a new genus (Diplopoda, Polydesmida, Paradoxosomatidae)
Source: Zookeys. 2011 Sep 29;(131):1–161. doi: 10.3897/zookeys.131.1921 (PMC3208436; doi:10.3897/zookeys.131.1921)
Supplement: XML Treatment for Orthomorpha zehntneri [file zookeys.131.1921-treatment22.xml]

<!DOCTYPE tp:taxon-treatment
  PUBLIC "-//TaxonX//DTD Taxonomic Treatment Publishing DTD v0 20100105//EN" "tax-treatment-NSO.dtd">
<tp:taxon-treatment xmlns:tp="http://www.plazi.org/taxpub"><tp:treatment-meta><mixed-citation publication-type="journal"><person-group><name><surname>Likhitrakarn</surname><given-names>Natdanai</given-names></name><name><surname>Golovatch</surname><given-names>Sergei I.</given-names></name><name><surname>Panha</surname><given-names>Somsak</given-names></name></person-group><article-title>Revision of the Southeast Asian millipede genus 
                    <italic>Orthomorpha</italic> Bollman, 1893, with the proposal of a new genus (Diplopoda, Polydesmida, Paradoxosomatidae)
                </article-title><source>Zookeys</source><day>29</day><month>9</month><year>2011</year><volume>2011</volume><issue>131</issue><fpage>1</fpage><lpage>161</lpage><pub-id pub-id-type="doi">10.3897/zookeys.131.1921</pub-id></mixed-citation></tp:treatment-meta><tp:nomenclature><tp:taxon-name>
                        <tp:taxon-name-part taxon-name-part-type="genus">Orthomorpha</tp:taxon-name-part>
                        <tp:taxon-name-part taxon-name-part-type="species">zehntneri</tp:taxon-name-part>
                    <object-id xmlns:xlink="http://www.w3.org/1999/xlink" xlink:type="simple">http://species-id.net/wiki/Orthomorpha_zehntneri</object-id>
                    </tp:taxon-name><tp:taxon-authority>Carl, 1902</tp:taxon-authority><xref ref-type="fig" rid="F53">Figs 53</xref><xref ref-type="fig" rid="F54">54</xref><tp:nomenclature-citation-list><tp:nomenclature-citation><tp:taxon-name>Orthomorpha Zehntneri</tp:taxon-name><comment><xref ref-type="bibr" rid="B17">Carl 1902</xref>: 584 (D).</comment></tp:nomenclature-citation><tp:nomenclature-citation><tp:taxon-name>Orthomorpha Zehntneri</tp:taxon-name><comment> – <xref ref-type="bibr" rid="B4">Attems 1907</xref>: 83 (M); <xref ref-type="bibr" rid="B5">1914</xref>: 192 (M, D).</comment></tp:nomenclature-citation><tp:nomenclature-citation><tp:taxon-name>Orthomorpha zehntneri</tp:taxon-name><comment> – <xref ref-type="bibr" rid="B7">Attems 1930a</xref>: 127 (D); <xref ref-type="bibr" rid="B11">1937</xref>: 73 (D); <xref ref-type="bibr" rid="B43">Jeekel 1963</xref>: 265 (M); <xref ref-type="bibr" rid="B44">1964</xref>: 361 (M, D); <xref ref-type="bibr" rid="B48">1968</xref>: 45 (M); <xref ref-type="bibr" rid="B49">1980b</xref>: 325 (D); <xref ref-type="bibr" rid="B31">Golovatch 1998</xref>: 42 (D, M).</comment></tp:nomenclature-citation></tp:nomenclature-citation-list></tp:nomenclature><tp:treatment-sec sec-type="Syntypes"><title>Syntypes.</title><p>2 ♂, 1 ♀ (MHNG), Indonesia, Java, no date, leg. L. Zehntner.</p></tp:treatment-sec><tp:treatment-sec sec-type="Redescription"><title>Redescription.</title><p>Length 19–22 (♂) or 24 mm (♀), width of midbody pro- and metazona 1.4–1.5 and 2.1–2.4 mm (♂), 2.0 and 2.6 mm (♀), respectively (vs 2.8 mm in width, as given in the original description (<xref ref-type="bibr" rid="B17">Carl 1902</xref>)). Coloration of alcohol material after long-term preservation dark castaneous brown with contrastingly light red-brown to pallid paraterga, venter, and basal podomeres; antenomere 7 blackish, tip of antennae pallid (<xref ref-type="fig" rid="F53">Fig. 53</xref>).</p><p>Clypeolabral region densely setose, vertex sparsely so, epicranial suture distinct. Antennae moderately long, clavate (antennomere 6 broadest), extending behind body segment 3 (♂) or 2 (♀) dorsally (<xref ref-type="fig" rid="F53">Fig. 53A &amp; B</xref>). Head in width &lt; collum &lt; segment 2 &lt; 3 and 4 &lt; 5–16; thereafter body gently and gradually tapering. Collum semi-lunar, with three transverse rows of setae, 4+4 anterior, 2+2 intermediate and 3+3 post<!--PageBreak-->erior; caudal corner of paraterga pointed, slightly declined ventrally and continuing collum’s convexity (<xref ref-type="fig" rid="F53">Fig. 53B</xref>); paraterga subrectangular, slightly surpassing rear tergal margin (<xref ref-type="fig" rid="F53">Fig. 53A &amp; J</xref>). Tegument smooth and shining, prozona very finely shagreened, metaterga leathery, faintly rugulose, below paraterga microgranular, faintly rugulose. Metaterga 2–19 with an anterior transverse row of 2+2, mostly abraded setae; caudal row barely traceable as 3+3 insertion points. Tergal setae simple, rather long, about 1/3 metatergal length. Axial line faint, starting from collum. Paraterga very well developed (<xref ref-type="fig" rid="F53">Fig. 53A-G &amp; J-L</xref>), especially well so in ♂, all lying below dorsum (at about 1/4 midbody height), subhorizontal, in lateral view modestly enlarged on pore-bearing <!--PageBreak-->segments, thinner on poreless ones; shoulders always present, mostly regularly rounded and narrowly bordered, fused to callus; caudal corner of all paraterga pointed, beak-like, extending increasingly beyond rear tergal margin, best developed and slightly curved mesad on segments 15–19. Calluses delimited by a sulcus both dorsally and ventrally, with three small, but evident lateral denticles on callus 2, with one or two similar, often setigerous incisions in front of following poreless segments, and with one incision on pore-bearing ones. Posterior edge of paraterga evidently concave, especially strongly so on segments 16–19. Ozopores evident, lateral, lying in an ovoid groove at about 1/4 in front of caudal corner. Transverse sulcus complete on metaterga 5–17, incomplete on segments 4 and 18, narrow, shallow, reaching bases of paraterga, finely beaded at bottom, better developed in ♂ (<xref ref-type="fig" rid="F53">Fig. 53A, C, F &amp; J-L</xref>). Stricture between pro- and metazona narrow and rather shallow, evidently beaded at bottom down to base of paraterga (<xref ref-type="fig" rid="F53">Fig. 53A-G &amp; J-L</xref>). Pleurosternal carinae complete crests with a sharp caudal tooth on segments 2 and 3, thereafter like increasingly poorly developed, flat ridges with small caudal teeth until segment 8, further on caudally only like an<!--PageBreak--> increasingly small, sharp, caudal tooth until segment 16 (♂, ♀) (<xref ref-type="fig" rid="F53">Fig. 53B, D &amp; E</xref>). Epiproct (<xref ref-type="fig" rid="F53">Fig. 53E-G &amp; L</xref>) conical, inflated dorsoventrally, with two evident apical papillae directed ventrocaudally, subtruncate at tip; pre-apical papillae evident, lying close to tip. Hypoproct (<xref ref-type="fig" rid="F53">Fig. 53G</xref>) subtrapeziform, slightly rounded at caudal margin, setiferous knobs at caudal edge large and well-separated.</p><p>Sterna sparsely setose, without modifications; cross-impressions shallow; with a paramedian pair of very evident, anteroventrally directed lobe deeply, but incompletely split into two between ♂ coxae 4 (<xref ref-type="fig" rid="F53">Fig. 53H &amp; I</xref>). A paramedian pair of small tubercles in front of gonopod aperture. Legs long and slender, midbody ones ca 1.3–1.5 (♂) or 0.9–1.1 times (♀) as long as body height, prefemora without modifications, ♂ tarsal brushes present until legs of segment 16.</p><p>Gonopods (<xref ref-type="fig" rid="F54">Fig. 54</xref>) simple. Coxa long and slender, with numerous strong setae distodorsally. Prefemur densely setose, almost 3 times shorter than femorite + “postfemoral” part. Femorite slender, slightly curved and rather evidently enlarged distally, with a “postfemoral” part demarcated by an oblique lateral sulcus; solenophore with lamina lateralis much smaller than lamina medialis, the former slightly helicoid, forming a tridentate and mesally curved tip; both terminal and subterminal denticles/spikes subequal, acute and narrow, middle denticle nearly as long or shorter; solenomere long and flagelliform.</p><fig id="F53" position="float" orientation="portrait"><label>Figure 53.</label><caption><p><italic><tp:taxon-name>Orthomorpha zehntneri</tp:taxon-name></italic> Carl, 1902, ♂ syntype (<bold>A–I</bold>), ♀ syntype (<bold>J–L</bold>). <bold>A, B, J</bold> anterior part of body, dorsal, lateral and dorsal views, respectively <bold>C, D, K</bold> segments 10 and 11, dorsal, lateral and dorsal views, respectively <bold>E–G, L</bold> posterior part of body, lateral, dorsal, ventral and dorsal views, respectively <bold>H, I</bold> sternal cones between coxae 4, subcaudal and sublateral views, respectively.</p></caption><graphic xmlns:xlink="http://www.w3.org/1999/xlink" xlink:href="ZooKeys-131-001-g053.jpg" position="float" orientation="portrait" xlink:type="simple"/></fig><fig id="F54" position="float" orientation="portrait"><label>Figure 54.</label><caption><p><italic><tp:taxon-name>Orthomorpha zehntneri</tp:taxon-name></italic> Carl, 1902, ♂ syntype. <bold>A–C</bold> right gonopod, lateral, mesal and subcaudal views, respectively.Scale bar: 0.2 mm.</p></caption><graphic xmlns:xlink="http://www.w3.org/1999/xlink" xlink:href="ZooKeys-131-001-g054.jpg" position="float" orientation="portrait" xlink:type="simple"/></fig></tp:treatment-sec><tp:treatment-sec sec-type="Remarks"><title>Remarks.</title><p>The above redescription is meant to augment the fairly complete one by <xref ref-type="bibr" rid="B49">Jeekel (1980b)</xref> which was also based on syntypes.</p></tp:treatment-sec><ref-list><ref id="B17"><mixed-citation xmlns:xlink="http://www.w3.org/1999/xlink" xlink:type="simple"><person-group><name name-style="western"><surname>Carl</surname><given-names>J</given-names></name></person-group> (<year>1902</year>)<article-title> Exotische Polydesmiden.</article-title><source>Revue suisse de Zoologie </source><volume>10</volume>: <fpage>563</fpage>-<lpage>679</lpage>.</mixed-citation></ref><ref id="B4"><mixed-citation xmlns:xlink="http://www.w3.org/1999/xlink" xlink:type="simple"><person-group><name name-style="western"><surname>Attems</surname><given-names>C</given-names></name></person-group> (<year>1907</year>)<article-title> Javanische Myriopoden, gesammelt von Direktor Dr. K. Kraepelin im Jahre 1903.</article-title><source>Mitteilungen aus dem Naturhistorischen Museum in Hamburg </source><volume>24</volume>: <fpage>77</fpage>-<lpage>142</lpage>.</mixed-citation></ref><ref id="B5"><mixed-citation xmlns:xlink="http://www.w3.org/1999/xlink" xlink:type="simple"><person-group><name name-style="western"><surname>Attems</surname><given-names>C</given-names></name></person-group> (<year>1914</year>)<source> Die indo-australischen Myriopoden. Archiv für Naturgeschichte 80A: 1–398.</source></mixed-citation></ref><ref id="B7"><mixed-citation xmlns:xlink="http://www.w3.org/1999/xlink" xlink:type="simple"><person-group><name name-style="western"><surname>Attems</surname><given-names>C</given-names></name></person-group> (<year>1930a</year>)<article-title> Myriopoden von Java, Sumatra und Bali. Archiv für Hydrobiologie, Suppl.</article-title><source>-Bd </source><volume>8</volume>: <fpage>115</fpage>-<lpage>192</lpage>.</mixed-citation></ref><ref id="B11"><mixed-citation xmlns:xlink="http://www.w3.org/1999/xlink" xlink:type="simple"><person-group><name name-style="western"><surname>Attems</surname><given-names>C</given-names></name></person-group> (<year>1937</year>)<source> Myriapoda 3. <tp:taxon-name>Polydesmoidea</tp:taxon-name> I. Fam. Strongylosomidae. Das Tierreich 68: i-xxii, 1–300.</source></mixed-citation></ref><ref id="B43"><mixed-citation xmlns:xlink="http://www.w3.org/1999/xlink" xlink:type="simple"><person-group><name name-style="western"><surname>Jeekel</surname><given-names>CAW</given-names></name></person-group> (<year>1963</year>)<article-title> Paradoxosomatidae from Borneo (Diplopoda, Polydesmida).</article-title><source>Tijdschrift voor Entomologie </source><volume>106</volume>: <fpage>205</fpage>-<lpage>283</lpage>.</mixed-citation></ref><ref id="B44"><mixed-citation xmlns:xlink="http://www.w3.org/1999/xlink" xlink:type="simple"><person-group><name name-style="western"><surname>Jeekel</surname><given-names>CAW</given-names></name></person-group> (<year>1964</year>)<article-title> A new species of <italic>Orthomorpha</italic> Bollman from Thailand observed in migration, with taxonomic notes on the genus (Diplopoda).</article-title><source>Tijdschrift voor Entomologie </source><volume>107</volume>: <fpage>355</fpage>-<lpage>364</lpage></mixed-citation></ref><ref id="B48"><mixed-citation xmlns:xlink="http://www.w3.org/1999/xlink" xlink:type="simple"><person-group><name name-style="western"><surname>Jeekel</surname><given-names>CAW</given-names></name></person-group> (<year>1980a</year>)<article-title> A revision of the Burmese Paradoxosomatidae (Diplopoda, Polydesmida) in the Museo Civico di Storia Naturale at Genoa (Part III).</article-title><source>Tijdschrift voor Entomologie </source><volume>123</volume>: <fpage>71</fpage>-<lpage>88</lpage>.</mixed-citation></ref><ref id="B49"><mixed-citation xmlns:xlink="http://www.w3.org/1999/xlink" xlink:type="simple"><person-group><name name-style="western"><surname>Jeekel</surname><given-names>CAW</given-names></name></person-group> (<year>1980b</year>)<article-title> On the classification of some little-known Paradoxosomatidae from Java and Sumatra (Diplopoda, Polydesmida).</article-title><source>Revue suisse de Zoologie </source><volume>87</volume> (<issue>2</issue>): <fpage>323</fpage>-<lpage>340</lpage>.</mixed-citation></ref><ref id="B31"><mixed-citation xmlns:xlink="http://www.w3.org/1999/xlink" xlink:type="simple"><person-group><name name-style="western"><surname>Golovatch</surname><given-names>SI</given-names></name></person-group> (<year>1998</year>)<source> On several new or poorly-known Oriental Paradoxosomatidae (Diplopoda Polydesmida), VI. Arthropoda Selecta 6(3–4): 35–46. [for 1997]</source></mixed-citation></ref></ref-list></tp:taxon-treatment>
