# Supplementary material for: Revision of the Southeast Asian millipede genus Orthomorpha Bollman, 1893, with the proposal of a new genus (Diplopoda, Polydesmida, Paradoxosomatidae)
Source: Zookeys. 2011 Sep 29;(131):1–161. doi: 10.3897/zookeys.131.1921 (PMC3208436; doi:10.3897/zookeys.131.1921)
Supplement: XML Treatment for Orthomorpha fluminoris [file zookeys.131.1921-treatment23.xml]

<!DOCTYPE tp:taxon-treatment
  PUBLIC "-//TaxonX//DTD Taxonomic Treatment Publishing DTD v0 20100105//EN" "tax-treatment-NSO.dtd">
<tp:taxon-treatment xmlns:tp="http://www.plazi.org/taxpub"><tp:treatment-meta><mixed-citation publication-type="journal"><person-group><name><surname>Likhitrakarn</surname><given-names>Natdanai</given-names></name><name><surname>Golovatch</surname><given-names>Sergei I.</given-names></name><name><surname>Panha</surname><given-names>Somsak</given-names></name></person-group><article-title>Revision of the Southeast Asian millipede genus 
                    <italic>Orthomorpha</italic> Bollman, 1893, with the proposal of a new genus (Diplopoda, Polydesmida, Paradoxosomatidae)
                </article-title><source>Zookeys</source><day>29</day><month>9</month><year>2011</year><volume>2011</volume><issue>131</issue><fpage>1</fpage><lpage>161</lpage><pub-id pub-id-type="doi">10.3897/zookeys.131.1921</pub-id></mixed-citation></tp:treatment-meta><tp:nomenclature><tp:taxon-name>
                        <tp:taxon-name-part taxon-name-part-type="genus">Orthomorpha</tp:taxon-name-part>
                        <tp:taxon-name-part taxon-name-part-type="species">fluminoris</tp:taxon-name-part>
                    <object-id xmlns:xlink="http://www.w3.org/1999/xlink" xlink:type="simple">http://species-id.net/wiki/Orthomorpha_fluminoris</object-id>
                    </tp:taxon-name><tp:taxon-authority>Hoffman, 1977</tp:taxon-authority><xref ref-type="fig" rid="F55">Figs 55</xref><xref ref-type="fig" rid="F56">56</xref><tp:nomenclature-citation-list><tp:nomenclature-citation><tp:taxon-name>Orthomorpha fluminoris</tp:taxon-name><comment><xref ref-type="bibr" rid="B40">Hoffman 1977</xref>: 701 (D).</comment></tp:nomenclature-citation><tp:nomenclature-citation><tp:taxon-name>Orthomorpha fluminoris</tp:taxon-name><comment> – <xref ref-type="bibr" rid="B31">Golovatch 1998</xref>: 42 (D, M).</comment></tp:nomenclature-citation></tp:nomenclature-citation-list></tp:nomenclature><tp:treatment-sec sec-type="Holotype"><title>Holotype.</title><p>♂ (MHNG), Malaysia, environs of Kuala Lumpur, Batu Caves, 24.02.1975, leg. P. Strinati.</p></tp:treatment-sec><tp:treatment-sec sec-type="Redescription"><title>Redescription.</title><p>Length 39 mm, width of midbody pro- and metazona 2.9 and 4.4 mm, respectively. Coloration of alcohol material upon long-term preservation dark castaneous brown with contrasting yellowish paraterga; venter, legs yellownish and tip of epiproct light red-brown, antennae also light red-brown, but antenomere 6 slightly infuscate, brownish, antenomere 7 dark brown, and tip of antennae pallid (<xref ref-type="fig" rid="F55">Fig. 55</xref>).</p><p>Clypeolabral region densely setose, vertex sparsely so, epicranial suture distinct. Antennae rather short, clavate (antennomere 6 broadest), extending behind body segment 2 dorsally. Head in width &lt; collum &lt; segment 2 &lt; 3 &lt; 4 &lt; 5–16; thereafter body gently and gradually tapering. Collum with three transverse rows of setae, 4+4 anterior, 2+2 intermediate, and 3+3 posterior; caudal corner of paraterga nearly pointed, slightly declined ventrally and continuing collum’s convexity (<xref ref-type="fig" rid="F55">Fig. 55A &amp; B</xref>); paraterga acutangular (ca 50°), slightly extending behind tergal margin, posterior <!--PageBreak-->edge slightly concave (<xref ref-type="fig" rid="F55">Fig. 55A &amp; B</xref>). Tegument smooth and poorly shining, prozona very finely shagreened, metazona leathery, rugulose, below paraterga microgranular. Metaterga 2–19 with two transverse rows of setae: 2+2 in anterior (pre-sulcus) row and 3+3 in posterior (postsulcus) one, all mostly abraded, but still traceable as insertion points. Tergal setae simple, moderately long, about 1/4 metatergal length. Axial line traceable. Paraterga very well developed (<xref ref-type="fig" rid="F55">Fig. 55A-G</xref>), all lying below dorsum (at about 1/4 body height), slightly upturned to subhorizontal, in lateral view moderately strongly enlarged on pore-bearing segments, thinner on poreless ones; shoulders always present, broadly rounded and narrowly bordered, fused to callus; anterior edge of paraterga 2 straight, following paraterga rounded, caudal corner of all paraterga rounded, extending invariably and increasingly beyond rear tergal margin. Calluses delimited by a sulcus both dorsally and ventrally, rather broad. Posterior edge of paraterga evidently concave, especially strongly so on segments 16–19. Ozopores evident, lateral, lying in an ovoid groove at about 1/4 in front of caudal corner. Transverse sulcus complete on metaterga 5–18, incomplete on segments 4 and 19, very narrow, shallow, not reaching bases of paraterga, very finely ribbed at bottom (<xref ref-type="fig" rid="F55">Fig. 55A, C<!--PageBreak--> &amp; F</xref>). Stricture between pro- and metazona narrow and shallow, faintly beaded at bottom down to base of paraterga (<xref ref-type="fig" rid="F55">Fig. 55A-F</xref>). Pleurosternal carinae complete crests with a sharp caudal tooth on segments 2–4, a low and interrupted swelling supplied with a small tooth caudally on segments 5–7, retained only as small denticles on segments 8–14, thereafter missing (<xref ref-type="fig" rid="F55">Fig. 55B, D &amp; E</xref>). Epiproct (<xref ref-type="fig" rid="F55">Fig. 55E-G</xref>) conical, flattened dorsoventrally, with two small apical papillae directed ventrocaudally, subtruncate at tip; pre-apical papillae small, lying close to tip. Hypoproct (<xref ref-type="fig" rid="F55">Fig. 55G</xref>) nearly semi-circular, caudal tip very broadly rounded, setiferous knobs at caudal edge very small and well-separated.</p><p>Sterna sparsely setose, without modifications; cross-impressions shallow; a pair of strongly separated, anteroventrally directed, narrowly rounded, setose cones between ♂ coxae 4 (<xref ref-type="fig" rid="F55">Fig. 55H &amp; I</xref>). A paramedian pair of small tubercles in front of gonopod aperture. Legs long and slender, midbody ones ca 1.3–1.5 times as long as body height, prefemora without modifications, ♂ tarsal brushes present until on legs of segment 17.</p><p>Gonopods (<xref ref-type="fig" rid="F56">Fig. 56</xref>) a little more complex. Coxa long and slender, with several strong setae distodorsally. Prefemur densely setose, about half the length of femorite + “postfemoral” part. Femorite slender, slightly curved and nearly not enlarged distad, with a small, but conspicuous ventral knob near base of lamina lateralis, with a <!--PageBreak-->“postfemoral” part demarcated by a distinct, oblique, lateral sulcus; solenophore with a tridentate tip, middle denticle shorter than terminal tooth, but longer than a small subterminal lobule; solenomere long, flagelliform, a short tip exposed.</p><fig id="F55" position="float" orientation="portrait"><label>Figure 55.</label><caption><p><italic><tp:taxon-name>Orthomorpha fluminoris</tp:taxon-name></italic> Hoffman, 1977, ♂ holotype. <bold>A, B</bold> anterior part of body, dorsal and lateral views, respectively <bold>C, D</bold> segments 10 and 11, dorsal and lateral views, respectively <bold>E–G</bold> posterior part of body, lateral, dorsal and ventral views, respectively <bold>H, I</bold> sternal cones between coxae 4, subcaudal and sublateral views, respectively.</p></caption><graphic xmlns:xlink="http://www.w3.org/1999/xlink" xlink:href="ZooKeys-131-001-g055.jpg" position="float" orientation="portrait" xlink:type="simple"/></fig><fig id="F56" position="float" orientation="portrait"><label>Figure 56.</label><caption><p><italic><tp:taxon-name>Orthomorpha fluminoris</tp:taxon-name></italic> Hoffman, 1977, ♂ holotype. <bold>A–C</bold> right gonopod, lateral, mesal and subcaudal views, respectively. Scale bar: 0.2 mm.</p></caption><graphic xmlns:xlink="http://www.w3.org/1999/xlink" xlink:href="ZooKeys-131-001-g056.jpg" position="float" orientation="portrait" xlink:type="simple"/></fig></tp:treatment-sec><tp:treatment-sec sec-type="Remarks"><title>Remarks.</title><p>The original description is fairly complete, also illustrated in due detail (<xref ref-type="bibr" rid="B39">Hoffman 1973</xref>). The above redescription, also based on the holotype, is only meant to bring it to our standard and to present additional illustrations.</p></tp:treatment-sec><ref-list><ref id="B40"><mixed-citation xmlns:xlink="http://www.w3.org/1999/xlink" xlink:type="simple"><person-group><name name-style="western"><surname>Hoffman</surname><given-names>RL</given-names></name></person-group> (<year>1977</year>)<article-title> Diplopoda from Malayan caves, collected by M. Pierre Strinati.</article-title><source>Revue suisse de Zoologie </source><volume>84</volume> (<issue>3</issue>): <fpage>699</fpage>-<lpage>719</lpage>.</mixed-citation></ref><ref id="B31"><mixed-citation xmlns:xlink="http://www.w3.org/1999/xlink" xlink:type="simple"><person-group><name name-style="western"><surname>Golovatch</surname><given-names>SI</given-names></name></person-group> (<year>1998</year>)<source> On several new or poorly-known Oriental Paradoxosomatidae (Diplopoda Polydesmida), VI. Arthropoda Selecta 6(3–4): 35–46. [for 1997]</source></mixed-citation></ref><ref id="B39"><mixed-citation xmlns:xlink="http://www.w3.org/1999/xlink" xlink:type="simple"><person-group><name name-style="western"><surname>Hoffman</surname><given-names>RL</given-names></name></person-group> (<year>1973</year>)<article-title> Descriptions and allocation of new or poorly known genera and species of Paradoxosomatidae from south-eastern Asia (Diplopoda: Polydesmida).</article-title><source>Journal of Natural History </source><volume>7</volume>: <fpage>361</fpage>-<lpage>389</lpage>. <ext-link ext-link-type="uri" xlink:href="http://dx.doi.org/10.1080/00222937300770281" xlink:type="simple">doi: 10.1080/00222937300770281</ext-link></mixed-citation></ref></ref-list></tp:taxon-treatment>
