# Supplementary material for: Revision of the Southeast Asian millipede genus Orthomorpha Bollman, 1893, with the proposal of a new genus (Diplopoda, Polydesmida, Paradoxosomatidae)
Source: Zookeys. 2011 Sep 29;(131):1–161. doi: 10.3897/zookeys.131.1921 (PMC3208436; doi:10.3897/zookeys.131.1921)
Supplement: XML Treatment for Orthomorpha murphyi [file zookeys.131.1921-treatment24.xml]

<!DOCTYPE tp:taxon-treatment
  PUBLIC "-//TaxonX//DTD Taxonomic Treatment Publishing DTD v0 20100105//EN" "tax-treatment-NSO.dtd">
<tp:taxon-treatment xmlns:tp="http://www.plazi.org/taxpub"><tp:treatment-meta><mixed-citation publication-type="journal"><person-group><name><surname>Likhitrakarn</surname><given-names>Natdanai</given-names></name><name><surname>Golovatch</surname><given-names>Sergei I.</given-names></name><name><surname>Panha</surname><given-names>Somsak</given-names></name></person-group><article-title>Revision of the Southeast Asian millipede genus 
                    <italic>Orthomorpha</italic> Bollman, 1893, with the proposal of a new genus (Diplopoda, Polydesmida, Paradoxosomatidae)
                </article-title><source>Zookeys</source><day>29</day><month>9</month><year>2011</year><volume>2011</volume><issue>131</issue><fpage>1</fpage><lpage>161</lpage><pub-id pub-id-type="doi">10.3897/zookeys.131.1921</pub-id></mixed-citation></tp:treatment-meta><tp:nomenclature><tp:taxon-name>
                        <tp:taxon-name-part taxon-name-part-type="genus">Orthomorpha</tp:taxon-name-part>
                        <tp:taxon-name-part taxon-name-part-type="species">murphyi</tp:taxon-name-part>
                    <object-id xmlns:xlink="http://www.w3.org/1999/xlink" xlink:type="simple">http://species-id.net/wiki/Orthomorpha_murphyi</object-id>
                    </tp:taxon-name><tp:taxon-authority>Hoffman, 1973</tp:taxon-authority><xref ref-type="fig" rid="F57">Figs 57</xref><xref ref-type="fig" rid="F58"/><xref ref-type="fig" rid="F59"/><xref ref-type="fig" rid="F60"/><xref ref-type="fig" rid="F61">61</xref><tp:nomenclature-citation-list><tp:nomenclature-citation><tp:taxon-name>Orthomorpha murphyi</tp:taxon-name><comment><xref ref-type="bibr" rid="B39">Hoffman 1973</xref>: 636 (D).</comment></tp:nomenclature-citation><tp:nomenclature-citation><tp:taxon-name>Orthomorpha murphyi</tp:taxon-name><comment> – <xref ref-type="bibr" rid="B40">Hoffman 1977</xref>: 700 (M, D); <xref ref-type="bibr" rid="B31">Golovatch 1998</xref>: 42 (M, D).</comment></tp:nomenclature-citation></tp:nomenclature-citation-list></tp:nomenclature><tp:treatment-sec sec-type="Holotype"><title>Holotype.</title><p>♂(NHML), Singapore, Mile 8, Old Upper Thomson Road, 30.12.1962, leg. Kok Oi Yee.</p></tp:treatment-sec><tp:treatment-sec sec-type="Non-types"><title>Non-types.</title><p>1 ♂, 5 ♀ (CUMZ), Singapore, Central Region, Nature Reserve, Bukit Timah, <named-content xmlns:xlink="http://www.w3.org/1999/xlink" content-type="dwc:verbatimCoordinates" xlink:type="simple">1°35'18"N, 104°18'0"E</named-content>, 25.12.2009, leg. C. Sutcharit.</p></tp:treatment-sec><tp:treatment-sec sec-type="Descriptive notes"><title>Descriptive notes.</title><p>Length 34–35 (♂) or 3.3–3.6 mm (♀), width of midbody pro- and metazona 2.5–2.6 and 3.9–4.4 mm (♂), 3.4–3.6, and 4.8–4.9 mm (♀), respectively.</p><p>Coloration of live animals (<xref ref-type="fig" rid="F58">Fig. 58A</xref>) uniformly blackish brown with only slightly lighter paraterga, venter and legs; coloration of alcohol material upon long-term preservation faded to a light brown (holotype) with contrasting pallid paraterga, venter, legs and antennae (<xref ref-type="fig" rid="F57">Fig. 57</xref>); coloration of rather freshly alcohol-preserved material blackish brown with likewise strongly faded paraterga, venter and legs (<xref ref-type="fig" rid="F58">Fig. 58B-H</xref>).</p><fig id="F57" position="float" orientation="portrait"><label>Figure 57.</label><caption><p><italic><tp:taxon-name>Orthomorpha murphyi</tp:taxon-name></italic> Hoffman, 1973, ♂ holotype. <bold>A, B</bold> anterior part of body, dorsal and lateral views, respectively <bold>C, D</bold> segments 10 and 11, dorsal and lateral views, respectively <bold>E–F</bold> posterior part of body, lateral, dorsal and ventral views, respectively <bold>H, I</bold> sternal cones between coxae 4, subcaudal and sublateral views, respectively.</p></caption><graphic xmlns:xlink="http://www.w3.org/1999/xlink" xlink:href="ZooKeys-131-001-g057.jpg" position="float" orientation="portrait" xlink:type="simple"/></fig><fig id="F58" position="float" orientation="portrait"><label>Figure 58.</label><caption><p><italic><tp:taxon-name>Orthomorpha murphyi</tp:taxon-name></italic> Hoffman, 1973, ♂. <bold>A</bold> habitus, live coloration <bold>B, C</bold> anterior part of body, dorsal and lateral views, respectively <bold>D, E</bold> segments 10 and 11, dorsal and lateral views, respectively <bold>F, G, H</bold> posterior part of body, dorsal, ventral and lateral views, respectively <bold>I, J</bold> sternal cones between coxae 4, subcaudal and sublateral views, respectively.</p></caption><graphic xmlns:xlink="http://www.w3.org/1999/xlink" xlink:href="ZooKeys-131-001-g058.jpg" position="float" orientation="portrait" xlink:type="simple"/></fig><fig id="F59" position="float" orientation="portrait"><label>Figure 59.</label><caption><p><italic><tp:taxon-name>Orthomorpha murphyi</tp:taxon-name></italic> Hoffman, 1973, ♂ holotype. <bold>A, B</bold> right gonopod, lateral and mesal views, respectively.Scale bar: 0.2 mm.</p></caption><graphic xmlns:xlink="http://www.w3.org/1999/xlink" xlink:href="ZooKeys-131-001-g059.jpg" position="float" orientation="portrait" xlink:type="simple"/></fig><fig id="F60" position="float" orientation="portrait"><label>Figure 60.</label><caption><p><italic><tp:taxon-name>Orthomorpha murphyi</tp:taxon-name></italic> Hoffman, 1973, ♂. <bold>A, B</bold> right gonopod, mesal and lateral views, respectively <bold>C-F</bold> distal part of right gonopod, mesal, lateral, subcaudal and suboral views, respectively. Scale bar: 0.2 mm.</p></caption><graphic xmlns:xlink="http://www.w3.org/1999/xlink" xlink:href="ZooKeys-131-001-g060.jpg" position="float" orientation="portrait" xlink:type="simple"/></fig><fig id="F61" position="float" orientation="portrait"><label>Figure 61.</label><caption><p><italic><tp:taxon-name>Orthomorpha murphyi</tp:taxon-name></italic> Hoffman, 1973, ♂. <bold>A, B</bold> right gonopod, lateral and mesal views, respectively. Scale bar: 0.2 mm.</p></caption><graphic xmlns:xlink="http://www.w3.org/1999/xlink" xlink:href="ZooKeys-131-001-g061.jpg" position="float" orientation="portrait" xlink:type="simple"/></fig></tp:treatment-sec><tp:treatment-sec sec-type="Remarks"><title>Remarks.</title><p>The original description of this species was so complete and detailed (<xref ref-type="bibr" rid="B39">Hoffman 1973</xref>) that no redescription seems to be necessary. Instead, we only provide new illustrations (<xref ref-type="fig" rid="F59">Figs 59</xref><xref ref-type="fig" rid="F60"/>–<xref ref-type="fig" rid="F61">61</xref>) showing the coloration, structural details, and gonopod conformation of <italic><tp:taxon-name>Orthomorpha murphyi</tp:taxon-name></italic>, based both on the holotype and new samples.</p></tp:treatment-sec><ref-list><ref id="B39"><mixed-citation xmlns:xlink="http://www.w3.org/1999/xlink" xlink:type="simple"><person-group><name name-style="western"><surname>Hoffman</surname><given-names>RL</given-names></name></person-group> (<year>1973</year>)<article-title> Descriptions and allocation of new or poorly known genera and species of Paradoxosomatidae from south-eastern Asia (Diplopoda: Polydesmida).</article-title><source>Journal of Natural History </source><volume>7</volume>: <fpage>361</fpage>-<lpage>389</lpage>. <ext-link ext-link-type="uri" xlink:href="http://dx.doi.org/10.1080/00222937300770281" xlink:type="simple">doi: 10.1080/00222937300770281</ext-link></mixed-citation></ref><ref id="B40"><mixed-citation xmlns:xlink="http://www.w3.org/1999/xlink" xlink:type="simple"><person-group><name name-style="western"><surname>Hoffman</surname><given-names>RL</given-names></name></person-group> (<year>1977</year>)<article-title> Diplopoda from Malayan caves, collected by M. Pierre Strinati.</article-title><source>Revue suisse de Zoologie </source><volume>84</volume> (<issue>3</issue>): <fpage>699</fpage>-<lpage>719</lpage>.</mixed-citation></ref><ref id="B31"><mixed-citation xmlns:xlink="http://www.w3.org/1999/xlink" xlink:type="simple"><person-group><name name-style="western"><surname>Golovatch</surname><given-names>SI</given-names></name></person-group> (<year>1998</year>)<source> On several new or poorly-known Oriental Paradoxosomatidae (Diplopoda Polydesmida), VI. Arthropoda Selecta 6(3–4): 35–46. [for 1997]</source></mixed-citation></ref></ref-list></tp:taxon-treatment>
