# Supplementary material for: Revision of the Southeast Asian millipede genus Orthomorpha Bollman, 1893, with the proposal of a new genus (Diplopoda, Polydesmida, Paradoxosomatidae)
Source: Zookeys. 2011 Sep 29;(131):1–161. doi: 10.3897/zookeys.131.1921 (PMC3208436; doi:10.3897/zookeys.131.1921)
Supplement: XML Treatment for Orthomorpha pterygota [file zookeys.131.1921-treatment26.xml]

<!DOCTYPE tp:taxon-treatment
  PUBLIC "-//TaxonX//DTD Taxonomic Treatment Publishing DTD v0 20100105//EN" "tax-treatment-NSO.dtd">
<tp:taxon-treatment xmlns:tp="http://www.plazi.org/taxpub"><tp:treatment-meta><mixed-citation publication-type="journal"><person-group><name><surname>Likhitrakarn</surname><given-names>Natdanai</given-names></name><name><surname>Golovatch</surname><given-names>Sergei I.</given-names></name><name><surname>Panha</surname><given-names>Somsak</given-names></name></person-group><article-title>Revision of the Southeast Asian millipede genus 
                    <italic>Orthomorpha</italic> Bollman, 1893, with the proposal of a new genus (Diplopoda, Polydesmida, Paradoxosomatidae)
                </article-title><source>Zookeys</source><day>29</day><month>9</month><year>2011</year><volume>2011</volume><issue>131</issue><fpage>1</fpage><lpage>161</lpage><pub-id pub-id-type="doi">10.3897/zookeys.131.1921</pub-id></mixed-citation></tp:treatment-meta><tp:nomenclature><tp:taxon-name>
                        <tp:taxon-name-part taxon-name-part-type="genus">Orthomorpha</tp:taxon-name-part>
                        <tp:taxon-name-part taxon-name-part-type="species">pterygota</tp:taxon-name-part>
                    <object-id xmlns:xlink="http://www.w3.org/1999/xlink" xlink:type="simple">http://species-id.net/wiki/Orthomorpha_pterygota</object-id>
                    </tp:taxon-name><tp:taxon-authority>Golovatch, 1998</tp:taxon-authority><xref ref-type="fig" rid="F64">Figs 64</xref><xref ref-type="fig" rid="F65"/><xref ref-type="fig" rid="F66"/><xref ref-type="fig" rid="F67"/><xref ref-type="fig" rid="F68">68</xref><tp:nomenclature-citation-list><tp:nomenclature-citation><tp:taxon-name>Orthomorpha pterygota</tp:taxon-name><comment><xref ref-type="bibr" rid="B31">Golovatch 1998</xref>: 41 (D).</comment></tp:nomenclature-citation><tp:nomenclature-citation><tp:taxon-name>Orthomorpha pterygota</tp:taxon-name><comment> – <xref ref-type="bibr" rid="B24">Enghoff 2005</xref>: 98 (M, R); <xref ref-type="bibr" rid="B23">Decker 2010</xref>: 31 (R).</comment></tp:nomenclature-citation></tp:nomenclature-citation-list></tp:nomenclature><tp:treatment-sec sec-type="Holotype"><title>Holotype.</title><p>♂(ZMUC), Thailand, Krabi Prov., road between Krabi and Phuket, 10 km north of Krabi, <named-content xmlns:xlink="http://www.w3.org/1999/xlink" content-type="dwc:verbatimCoordinates" xlink:type="simple">8°09'N, 98°50'E</named-content>, lowland tropical rainforest, &lt; 200 m, 13.10.1991, leg. M. Andersen, O. Martin &amp; N. Scharff.</p></tp:treatment-sec><tp:treatment-sec sec-type="Other material examined"><title>Other material examined.</title><p>1 ♂ (CUMZ), Thailand, Phuket Prov., Mueang Distr., Kathu Waterfall, ca 10 m, <named-content xmlns:xlink="http://www.w3.org/1999/xlink" content-type="dwc:verbatimCoordinates" xlink:type="simple">7°55'56"N, 98°19'23"E</named-content>, forest, 25.12.2009, leg. N. Likhitrakarn.2 ♂ (CUMZ), same Distr., Panwa Cape, <named-content xmlns:xlink="http://www.w3.org/1999/xlink" content-type="dwc:verbatimCoordinates" xlink:type="simple">8°20'11"N, 98°41'36"E</named-content>, 05.11.2007, leg. C. Sutcharit.</p></tp:treatment-sec><tp:treatment-sec sec-type="Descriptive notes"><title>Descriptive notes.</title><p>Length 31–35 (♂), width of midbody pro- and metazona 2.2–3.0 and 4.0–4.6 mm (♂), respectively (vs 34–37 mm in length, 2.2–3.4 and 4.0–4.7 <!--PageBreak-->mm in width on midbody pro- and metazona, respectively, both in ♂ and ♀, as given in the original description (<xref ref-type="bibr" rid="B31">Golovatch 1998</xref>)).</p><p>Coloration of live animals (<xref ref-type="fig" rid="F65">Fig. 65A</xref>) dark brown with contrasting orange paraterga and orange-brown hind parts of metaterga; coloration of alcohol material upon long-term preservation faded to basically light brown (holotype) to dark castaneous brown with contrasting pallid to light greyish paraterga, most of mid-dorsal parts of metaterga and prozona, as well as epiproct (<xref ref-type="fig" rid="F64">Figs 64</xref> &amp; <xref ref-type="fig" rid="F65">65B-H</xref>).</p><fig id="F64" position="float" orientation="portrait"><label>Figure 64.</label><caption><p><italic><tp:taxon-name>Orthomorpha pterygota</tp:taxon-name></italic> Golovatch, 1998, ♂ holotype. <bold>A, B</bold> anterior part of body, dorsal and lateral views, respectively <bold>C, D</bold> segments 10 and 11, dorsal and lateral views, respectively <bold>E–G</bold> posterior part of body, lateral, dorsal and ventral views, respectively <bold>H, I</bold> sternal cones between coxae 4, subcaudal and sublateral views, respectively.</p></caption><graphic xmlns:xlink="http://www.w3.org/1999/xlink" xlink:href="ZooKeys-131-001-g064.jpg" position="float" orientation="portrait" xlink:type="simple"/></fig><fig id="F65" position="float" orientation="portrait"><label>Figure 65.</label><caption><p><italic><tp:taxon-name>Orthomorpha pterygota</tp:taxon-name></italic> Golovatch, 1998, ♂ from Kathu Waterfall (<bold>A</bold>), ♂ from Panwa Cape (<bold>B-J</bold>). <bold>A</bold> habitus, live coloration <bold>B, C</bold> anterior part of body, dorsal and lateral views, respectively <bold>D, E</bold> segments 10 and 11, dorsal and lateral views, respectively <bold>F, G, H</bold> posterior part of body, dorsal, ventral and lateral views, respectively <bold>I, J</bold> sternal cones between coxae 4, subcaudal and sublateral views, respectively.</p></caption><graphic xmlns:xlink="http://www.w3.org/1999/xlink" xlink:href="ZooKeys-131-001-g065.jpg" position="float" orientation="portrait" xlink:type="simple"/></fig><fig id="F66" position="float" orientation="portrait"><label>Figure 66.</label><caption><p><italic><tp:taxon-name>Orthomorpha pterygota</tp:taxon-name></italic> Golovatch, 1998, ♂ holotype. <bold>A, B</bold> right gonopod, lateral and mesal views, respectively.Scale bar: 0.2 mm.</p></caption><graphic xmlns:xlink="http://www.w3.org/1999/xlink" xlink:href="ZooKeys-131-001-g066.jpg" position="float" orientation="portrait" xlink:type="simple"/></fig><fig id="F67" position="float" orientation="portrait"><label>Figure 67.</label><caption><p><italic><tp:taxon-name>Orthomorpha pterygota</tp:taxon-name></italic> Golovatch, 1998, ♂ from Panwa Cape. <bold>A, B</bold> right gonopod, mesal and lateral views, respectively <bold>C–F</bold> distal part of right gonopod, mesal, lateral, subcaudal and suboral views, respectively. Scale bar: 0.2 mm.</p></caption><graphic xmlns:xlink="http://www.w3.org/1999/xlink" xlink:href="ZooKeys-131-001-g067.jpg" position="float" orientation="portrait" xlink:type="simple"/></fig><fig id="F68" position="float" orientation="portrait"><label>Figure 68.</label><caption><p><italic><tp:taxon-name>Orthomorpha pterygota</tp:taxon-name></italic> Golovatch, 1998, ♂ from Panwa Cape. <bold>A, B</bold> right gonopod, lateral and mesal views, respectively. Scale bar: 0.2 mm.</p></caption><graphic xmlns:xlink="http://www.w3.org/1999/xlink" xlink:href="ZooKeys-131-001-g068.jpg" position="float" orientation="portrait" xlink:type="simple"/></fig></tp:treatment-sec><tp:treatment-sec sec-type="Remarks"><title>Remarks.</title><p>The original description of this species was so complete and detailed (<xref ref-type="bibr" rid="B31">Golovatch 1998</xref>) that no redescription seems to be necessary. Instead, we only provide<!--PageBreak--><!--PageBreak--> new illustrations (<xref ref-type="fig" rid="F64">Figs 64</xref><xref ref-type="fig" rid="F65"/><xref ref-type="fig" rid="F66"/><xref ref-type="fig" rid="F67"/>–<xref ref-type="fig" rid="F68">68</xref>) showing the coloration, structural details and gonopod conformation of <italic><tp:taxon-name>Orthomorpha pterygota</tp:taxon-name></italic>, based both on the holotype and new samples.</p><p>This species occurs, so far as known, only on Phuket Island and in the adjacent Krabi Province, southern Thailand.</p></tp:treatment-sec><ref-list><ref id="B31"><mixed-citation xmlns:xlink="http://www.w3.org/1999/xlink" xlink:type="simple"><person-group><name name-style="western"><surname>Golovatch</surname><given-names>SI</given-names></name></person-group> (<year>1998</year>)<source> On several new or poorly-known Oriental Paradoxosomatidae (Diplopoda Polydesmida), VI. Arthropoda Selecta 6(3–4): 35–46. [for 1997]</source></mixed-citation></ref><ref id="B24"><mixed-citation xmlns:xlink="http://www.w3.org/1999/xlink" xlink:type="simple"><!--PageBreak--><person-group><name name-style="western"><surname>Enghoff</surname><given-names>H</given-names></name></person-group> (<year>2005</year>)<article-title> The millipedes of Thailand (Diplopoda).</article-title><source>Steenstrupia </source><volume>29</volume> (<issue>1</issue>): <fpage>87</fpage>-<lpage>103</lpage>.</mixed-citation></ref><ref id="B23"><mixed-citation xmlns:xlink="http://www.w3.org/1999/xlink" xlink:type="simple"><person-group><name name-style="western"><surname>Decker</surname><given-names>P</given-names></name></person-group> (<year>2010</year>)<article-title> Contributions to the myriapod fauna of Thailand - New records of millipedes and centipedes from Thailand (Myriapoda: Diplopoda, Chilopoda).</article-title><source>Schubartiana </source><volume>4</volume>: <fpage>23</fpage>-<lpage>34</lpage>.</mixed-citation></ref></ref-list></tp:taxon-treatment>
