# Supplementary material for: Revision of the Southeast Asian millipede genus Orthomorpha Bollman, 1893, with the proposal of a new genus (Diplopoda, Polydesmida, Paradoxosomatidae)
Source: Zookeys. 2011 Sep 29;(131):1–161. doi: 10.3897/zookeys.131.1921 (PMC3208436; doi:10.3897/zookeys.131.1921)
Supplement: XML Treatment for Orthomorpha horologiformis [file zookeys.131.1921-treatment27.xml]

<!DOCTYPE tp:taxon-treatment
  PUBLIC "-//TaxonX//DTD Taxonomic Treatment Publishing DTD v0 20100105//EN" "tax-treatment-NSO.dtd">
<tp:taxon-treatment xmlns:tp="http://www.plazi.org/taxpub"><tp:treatment-meta><mixed-citation publication-type="journal"><person-group><name><surname>Likhitrakarn</surname><given-names>Natdanai</given-names></name><name><surname>Golovatch</surname><given-names>Sergei I.</given-names></name><name><surname>Panha</surname><given-names>Somsak</given-names></name></person-group><article-title>Revision of the Southeast Asian millipede genus 
                    <italic>Orthomorpha</italic> Bollman, 1893, with the proposal of a new genus (Diplopoda, Polydesmida, Paradoxosomatidae)
                </article-title><source>Zookeys</source><day>29</day><month>9</month><year>2011</year><volume>2011</volume><issue>131</issue><fpage>1</fpage><lpage>161</lpage><pub-id pub-id-type="doi">10.3897/zookeys.131.1921</pub-id></mixed-citation></tp:treatment-meta><tp:nomenclature><tp:taxon-name>
                        <tp:taxon-name-part taxon-name-part-type="genus">Orthomorpha</tp:taxon-name-part>
                        <tp:taxon-name-part taxon-name-part-type="species">horologiformis</tp:taxon-name-part>
                    <object-id xmlns:xlink="http://www.w3.org/1999/xlink" xlink:type="simple">http://species-id.net/wiki/Orthomorpha_horologiformis</object-id>
                    </tp:taxon-name><tp:taxon-authority>Golovatch, 1998</tp:taxon-authority><xref ref-type="fig" rid="F69">Figs 69</xref><xref ref-type="fig" rid="F70"/><xref ref-type="fig" rid="F71"/><xref ref-type="fig" rid="F72"/><xref ref-type="fig" rid="F73">73</xref><tp:nomenclature-citation-list><tp:nomenclature-citation><tp:taxon-name>Orthomorpha horologiformis</tp:taxon-name><comment><xref ref-type="bibr" rid="B31">Golovatch 1998</xref>: 39 (D).</comment></tp:nomenclature-citation><tp:nomenclature-citation><tp:taxon-name>Orthomorpha horologiformis</tp:taxon-name><comment> – <xref ref-type="bibr" rid="B24">Enghoff 2005</xref>: 97 (M, R); <xref ref-type="bibr" rid="B23">Decker 2010</xref>: 31 (R).</comment></tp:nomenclature-citation></tp:nomenclature-citation-list></tp:nomenclature><tp:treatment-sec sec-type="Holotype"><title>Holotype.</title><p>♂(ZMUC), Thailand, Trang Prov., Hat Chao Mai National Park, <named-content xmlns:xlink="http://www.w3.org/1999/xlink" content-type="dwc:verbatimCoordinates" xlink:type="simple">7°19'N, 99°27'E</named-content>, gallery tropical forest near coast, &lt; 20 m, 26.10.1991, leg. M. Andersen, O. Martin &amp; N. Scharff.</p></tp:treatment-sec><tp:treatment-sec sec-type="Other material examined"><title>Other material examined.</title><p>1 ♂ (CUMZ), Thailand, Nakhon Si Thammarat Prov., Nopphitam Distr., Krungshing Waterfall, <named-content xmlns:xlink="http://www.w3.org/1999/xlink" content-type="dwc:verbatimCoordinates" xlink:type="simple">9°12'43"N, 100°07'29"E</named-content>, 27.10.2009, leg. R. Chanabun.1 ♀ (CUMZ), Phang Nga Prov., Mueang Phang Nga Distr., near Phung Chang Cave, <named-content xmlns:xlink="http://www.w3.org/1999/xlink" content-type="dwc:verbatimCoordinates" xlink:type="simple">8°26'34"N, 98°30'59"E</named-content>, 10.12.2009, leg. C. Sutcharit. 2 ♂, 2 ♀ (ZMUC), 2 ♂, 2 ♀ (ZMUM), 6 ♂, 4 ♀, 4 juv. (CUMZ), Krabi Prov., Khlong Thom Distr., Samorakot, <named-content xmlns:xlink="http://www.w3.org/1999/xlink" content-type="dwc:verbatimCoordinates" xlink:type="simple">7°55'22"N, 99°15'35"E</named-content>, 15.01.2009, leg. C. Sutcharit, N. Likhitrakarn &amp; R. Chanabun. 1 ♀, 1 juv. (CUMZ), same Prov., Mueang Krabi <!--PageBreak-->Distr., Bantupprik School, ca 40 m, <named-content xmlns:xlink="http://www.w3.org/1999/xlink" content-type="dwc:verbatimCoordinates" xlink:type="simple">8°10'50"N, 98°52'49"E</named-content>, 16.01.2009, leg. R. Chanabun. 1 ♂ (CUMZ), Trang Prov., Mueang Trang Distr., 03.08.2010, leg. N. Likhitrakarn. 2 ♂, 4 ♀, 1 juv. (CUMZ), same Prov., Na Yong Distr., Khao Chao Priest Residence, <named-content xmlns:xlink="http://www.w3.org/1999/xlink" content-type="dwc:verbatimCoordinates" xlink:type="simple">7°33'57"N, 99°46'27"E</named-content>, 14.01.2009, leg. C. Sutcharit, N. Likhitrakarn &amp; R. Chanabun. 2 ♂, 1 ♀ (CUMZ), Phatthalung Prov., Srinagarindra Distr., Sumano Cave, <named-content xmlns:xlink="http://www.w3.org/1999/xlink" content-type="dwc:verbatimCoordinates" xlink:type="simple">7°59'08"N, 100°27'26"E</named-content>, 15.10.2006, leg. C. Sutcharit. 3 ♂, 4 ♀ (CUMZ), same Prov., Khao Chaison Distr., Tham Nam Yen Hot Spring, ca 20 m, <named-content xmlns:xlink="http://www.w3.org/1999/xlink" content-type="dwc:verbatimCoordinates" xlink:type="simple">7°27'02"N, 100°07'52"E</named-content>, 01.01.2009, leg. C. Sutcharit, N. Likhitrakarn &amp; R. Chanabun. 1 ♂ (CUMZ), Satun Prov., Mueang Satun Distr., Tarutao National Park, Ao Talo Wow, <named-content xmlns:xlink="http://www.w3.org/1999/xlink" content-type="dwc:verbatimCoordinates" xlink:type="simple">7°02'30"N, 100°08'20"E</named-content>, 8.04.2008, leg. R. Chanabun. 1 ♂ (CUMZ), same Distr., Tarutao National Park, Ao Chak Wow, <named-content xmlns:xlink="http://www.w3.org/1999/xlink" content-type="dwc:verbatimCoordinates" xlink:type="simple">6°42'36"N, 99°38'29"E</named-content>, 0.04.2008, leg. P. Pimvichai.</p></tp:treatment-sec><tp:treatment-sec sec-type="Descriptive notes"><title>Descriptive notes.</title><p>Length 27–36 (♂) or 30–38 mm (♀), width of midbody pro- and metazona 2.1–3.5 and 3.6–4.5 mm (♂), 2.7–3.5 and 4.0–5.1 mm (♀), respectively.</p><p>Coloration of live animals (<xref ref-type="fig" rid="F70">Fig. 70A</xref>) brown to dark castaneous with light yellow-brown paraterga and most of central parts of metaterga and prozona; coloration of<!--PageBreak--> alcohol material upon long-term preservation faded to brown (holotype) with contrasting pallid to light yellow paraterga, middle parts of metaterga and prozona, and venter (<xref ref-type="fig" rid="F69">Figs 69</xref> &amp; <xref ref-type="fig" rid="F70">70B-H</xref>).</p><fig id="F69" position="float" orientation="portrait"><label>Figure 69.</label><caption><p><italic><tp:taxon-name>Orthomorpha holorogiformis</tp:taxon-name></italic> Golovatch, 1998, ♂ holotype. <bold>A, B</bold> anterior part of body, dorsal and lateral views, respectively <bold>C, D</bold> segments 10 and 11, dorsal and lateral views, respectively <bold>E–G</bold> posterior part of body, lateral, dorsal and ventral views, respectively <bold>H, I</bold> sternal cones between coxae 4, subcaudal and sublateral views, respectively.</p></caption><graphic xmlns:xlink="http://www.w3.org/1999/xlink" xlink:href="ZooKeys-131-001-g069.jpg" position="float" orientation="portrait" xlink:type="simple"/></fig><fig id="F70" position="float" orientation="portrait"><label>Figure 70.</label><caption><p><italic><tp:taxon-name>Orthomorpha holorogiformis</tp:taxon-name></italic> Golovatch, 1998, ♂ from Phung Chang Cave (<bold>A</bold>), ♂ from Khao Chao Priest Residence (<bold>B–J</bold>). <bold>A</bold> habitus, live coloration <bold>B, C</bold> anterior part of body, dorsal and lateral views, respectively <bold>D, E</bold> segments 10 and 11, dorsal and lateral views, respectively <bold>F, G, H</bold> posterior part of body, dorsal, ventral and lateral views, respectively <bold>I, J</bold> sternal cones between coxae 4, subcaudal and sublateral views, respectively.</p></caption><graphic xmlns:xlink="http://www.w3.org/1999/xlink" xlink:href="ZooKeys-131-001-g070.jpg" position="float" orientation="portrait" xlink:type="simple"/></fig><fig id="F71" position="float" orientation="portrait"><label>Figure 71.</label><caption><p><italic><tp:taxon-name>Orthomorpha holorogiformis</tp:taxon-name></italic> Golovatch, 1998, ♂ holotype. <bold>A, B</bold> right gonopod, lateral and mesal views, respectively. Scale bar: 0.2 mm.</p></caption><graphic xmlns:xlink="http://www.w3.org/1999/xlink" xlink:href="ZooKeys-131-001-g071.jpg" position="float" orientation="portrait" xlink:type="simple"/></fig><fig id="F72" position="float" orientation="portrait"><label>Figure 72.</label><caption><p><italic><tp:taxon-name>Orthomorpha holorogiformis</tp:taxon-name></italic> Golovatch, 1998, ♂ from Samorakot. <bold>A, B</bold> right gonopod, mesal and lateral views, respectively <bold>C-F</bold> distal part of right gonopod, mesal, lateral, subcaudal and suboral views, respectively. Scale bar: 0.2 mm.</p></caption><graphic xmlns:xlink="http://www.w3.org/1999/xlink" xlink:href="ZooKeys-131-001-g072.jpg" position="float" orientation="portrait" xlink:type="simple"/></fig><fig id="F73" position="float" orientation="portrait"><label>Figure 73.</label><caption><p><italic><tp:taxon-name>Orthomorpha holorogiformis</tp:taxon-name></italic> Golovatch, 1998, ♂ from Khao Chao Priest Residence. <bold>A, B</bold> right gonopod, lateral and mesal views, respectively. Scale bar: 0.2 mm.</p></caption><graphic xmlns:xlink="http://www.w3.org/1999/xlink" xlink:href="ZooKeys-131-001-g073.jpg" position="float" orientation="portrait" xlink:type="simple"/></fig></tp:treatment-sec><tp:treatment-sec sec-type="Remarks"><title>Remarks.</title><p>The original description of this species was so complete and detailed (<xref ref-type="bibr" rid="B31">Golovatch 1998</xref>) that no redescription seems to be necessary. Instead, we only provide new illustrations (<xref ref-type="fig" rid="F69">Figs 69</xref><xref ref-type="fig" rid="F70"/><xref ref-type="fig" rid="F71"/><xref ref-type="fig" rid="F72"/>–<xref ref-type="fig" rid="F73">73</xref>) showing the coloration, structural details and gonopod conformation of <italic><tp:taxon-name>Orthomorpha horologiformis</tp:taxon-name></italic>, based both on the holotype and new samples.</p><p>This species appears to be quite widespread in the southern parts of Thailand (<xref ref-type="fig" rid="F120">Map 3</xref>).</p></tp:treatment-sec><tp:treatment-sec><!--Section generated to contain objects referenced in tp:taxon-treatment.--><fig id="F120" position="float" orientation="portrait"><label>Map 3.</label><caption><p>Distributions of three widespread species of <italic><tp:taxon-name>Orthomorpha</tp:taxon-name></italic>. Open triangle: <italic><tp:taxon-name>Orthomorpha holorogiformis</tp:taxon-name></italic> Golovatch, 1998; Filled circle: <italic><tp:taxon-name>Orthomorpha subkarschi</tp:taxon-name></italic> Golovatch, 1998; Filled triangle: <italic><tp:taxon-name>Orthomorpha thalebanica</tp:taxon-name></italic> Golovatch, 1998.</p></caption><graphic xmlns:xlink="http://www.w3.org/1999/xlink" xlink:href="ZooKeys-131-001-g120.jpg" position="float" orientation="portrait" xlink:type="simple"/></fig></tp:treatment-sec><ref-list><ref id="B31"><mixed-citation xmlns:xlink="http://www.w3.org/1999/xlink" xlink:type="simple"><person-group><name name-style="western"><surname>Golovatch</surname><given-names>SI</given-names></name></person-group> (<year>1998</year>)<source> On several new or poorly-known Oriental Paradoxosomatidae (Diplopoda Polydesmida), VI. Arthropoda Selecta 6(3–4): 35–46. [for 1997]</source></mixed-citation></ref><ref id="B24"><mixed-citation xmlns:xlink="http://www.w3.org/1999/xlink" xlink:type="simple"><!--PageBreak--><person-group><name name-style="western"><surname>Enghoff</surname><given-names>H</given-names></name></person-group> (<year>2005</year>)<article-title> The millipedes of Thailand (Diplopoda).</article-title><source>Steenstrupia </source><volume>29</volume> (<issue>1</issue>): <fpage>87</fpage>-<lpage>103</lpage>.</mixed-citation></ref><ref id="B23"><mixed-citation xmlns:xlink="http://www.w3.org/1999/xlink" xlink:type="simple"><person-group><name name-style="western"><surname>Decker</surname><given-names>P</given-names></name></person-group> (<year>2010</year>)<article-title> Contributions to the myriapod fauna of Thailand - New records of millipedes and centipedes from Thailand (Myriapoda: Diplopoda, Chilopoda).</article-title><source>Schubartiana </source><volume>4</volume>: <fpage>23</fpage>-<lpage>34</lpage>.</mixed-citation></ref></ref-list></tp:taxon-treatment>
