# Supplementary material for: Revision of the Southeast Asian millipede genus Orthomorpha Bollman, 1893, with the proposal of a new genus (Diplopoda, Polydesmida, Paradoxosomatidae)
Source: Zookeys. 2011 Sep 29;(131):1–161. doi: 10.3897/zookeys.131.1921 (PMC3208436; doi:10.3897/zookeys.131.1921)
Supplement: XML Treatment for Orthomorpha subkarschi [file zookeys.131.1921-treatment28.xml]

<!DOCTYPE tp:taxon-treatment
  PUBLIC "-//TaxonX//DTD Taxonomic Treatment Publishing DTD v0 20100105//EN" "tax-treatment-NSO.dtd">
<tp:taxon-treatment xmlns:tp="http://www.plazi.org/taxpub"><tp:treatment-meta><mixed-citation publication-type="journal"><person-group><name><surname>Likhitrakarn</surname><given-names>Natdanai</given-names></name><name><surname>Golovatch</surname><given-names>Sergei I.</given-names></name><name><surname>Panha</surname><given-names>Somsak</given-names></name></person-group><article-title>Revision of the Southeast Asian millipede genus 
                    <italic>Orthomorpha</italic> Bollman, 1893, with the proposal of a new genus (Diplopoda, Polydesmida, Paradoxosomatidae)
                </article-title><source>Zookeys</source><day>29</day><month>9</month><year>2011</year><volume>2011</volume><issue>131</issue><fpage>1</fpage><lpage>161</lpage><pub-id pub-id-type="doi">10.3897/zookeys.131.1921</pub-id></mixed-citation></tp:treatment-meta><tp:nomenclature><tp:taxon-name>
                        <tp:taxon-name-part taxon-name-part-type="genus">Orthomorpha</tp:taxon-name-part>
                        <tp:taxon-name-part taxon-name-part-type="species">subkarschi</tp:taxon-name-part>
                    <object-id xmlns:xlink="http://www.w3.org/1999/xlink" xlink:type="simple">http://species-id.net/wiki/Orthomorpha_subkarschi</object-id>
                    </tp:taxon-name><tp:taxon-authority>Golovatch, 1998</tp:taxon-authority><xref ref-type="fig" rid="F74">Figs 74</xref><xref ref-type="fig" rid="F75"/><xref ref-type="fig" rid="F76"/><xref ref-type="fig" rid="F77"/><xref ref-type="fig" rid="F78">78</xref><tp:nomenclature-citation-list><tp:nomenclature-citation><tp:taxon-name>Orthomorpha subkarschi</tp:taxon-name><comment><xref ref-type="bibr" rid="B31">Golovatch 1998</xref>: 39 (D).</comment></tp:nomenclature-citation><tp:nomenclature-citation><tp:taxon-name>Orthomorpha subkarschi</tp:taxon-name><comment> – <xref ref-type="bibr" rid="B24">Enghoff 2005</xref>: 97 (M, R); <xref ref-type="bibr" rid="B23">Decker 2010</xref>: 31 (R).</comment></tp:nomenclature-citation></tp:nomenclature-citation-list></tp:nomenclature><tp:treatment-sec sec-type="Holotype"><title>Holotype.</title><p>♂ (ZMUC), Thailand, Phuket Prov., Mueang Phuket Distr., Ton Sai Waterfall, <named-content xmlns:xlink="http://www.w3.org/1999/xlink" content-type="dwc:verbatimCoordinates" xlink:type="simple">8°01'N, 98°25'E</named-content>, forest, &lt; 200 m, 12.10.1991, leg. M. Andersen, O. Martin &amp; N. Scharff.</p></tp:treatment-sec><tp:treatment-sec sec-type="Other material examined"><title>Other material examined.</title><p>2 ♂, 1 ♀ (CUMZ), Thailand, Chumphon Prov., Lang Suan Distr., Khao Kriab Temple, ca 100 m, <named-content xmlns:xlink="http://www.w3.org/1999/xlink" content-type="dwc:verbatimCoordinates" xlink:type="simple">9°49'03"N, 99°02'17"E</named-content>, 05.06.2009, leg. R. Chanabun &amp; N. Likhitrakarn. 4 ♂, 1 ♀, 1 juv. (CUMZ), Ranong Prov., Mueang Ranong Distr., Ngao Waterfall, <named-content xmlns:xlink="http://www.w3.org/1999/xlink" content-type="dwc:verbatimCoordinates" xlink:type="simple">9°85'03"N, 98°62'78"E</named-content>, 24.09.2006, leg. R. Chanabun. 1 ♀ (CUMZ), Surat Thani Prov., Tha Chana Distr., Tam Yai Temple, ca 10 m, <named-content xmlns:xlink="http://www.w3.org/1999/xlink" content-type="dwc:verbatimCoordinates" xlink:type="simple">9°32'52"N, 99°10'49"E</named-content>, 13.12.2009, leg. N. Likhitrakarn. 2 ♂, 1 ♀ (ZMUC), 2 ♂, 1 ♀ (ZMUM), 19 ♂, 8 ♀, (CUMZ), same Distr., Khiri Rom Temple, ca 10 m, <named-content xmlns:xlink="http://www.w3.org/1999/xlink" content-type="dwc:verbatimCoordinates" xlink:type="simple">9°01'42"N, 98°59'05"E</named-content>, 12.12.2009, leg. P. Pimvichai &amp; N. Likhitrakarn. 1 ♀ (CUMZ), same Prov., Phanom Distr., Khao Phanom National Park, 26.10.2007, leg. C. Sutcharit. 1 ♂ (CUMZ), same Distr., at Padang Cave, 26.09.2009, leg. C. Sut<!--PageBreak-->charit. 1 ♂(CUMZ), Phang Nga Prov., Thap Put Distr., Tham Kop, ca 70 m, 8°31'55 ˝ N, 98°34'37"E, 16.01.2009, leg. C. Sutcharit. 1 ♂ (CUMZ), same Distr., Tao Tong Waterfall, ca 20 m, 8°29'01 ˝ N, 98°35'05"E, 16.01.2009, leg. C. Sutcharit.</p></tp:treatment-sec><tp:treatment-sec sec-type="Descriptive notes"><title>Descriptive notes.</title><p>Length 33–42 (♂) or 33–51 mm (♀), width of midbody pro- and metazona 2.6–3.6 and 4.0–6.0 mm (♂), 2.9–4.5 and 4.7–6.7 mm (♀), respectively.</p><p>Coloration of live animals (<xref ref-type="fig" rid="F75">Fig. 75A</xref>) blackish-brown with contrasting yellow paraterga and epiproct, most of metaterga being light grey-brown; coloration of alcohol material upon long-term preservation blackish-brown to faded dark castaneous brown with contrasting yellow to pallid paraterga, epiproct and hind halves of metaterga (<xref ref-type="fig" rid="F74">Figs 74</xref>, <xref ref-type="fig" rid="F75">75B-H &amp; K-M</xref>); pattern mostly light creamy-yellowish, including paraterga’s dorsal and ventral parts, with contrasting dark brown to blackish cingulations of prozona and of anterior parts of metaterga. Collum either completely light or also bearing a dark, oblong, transverse, more or less large spot in front 1/3.</p><p>Calluses of several midbody and/or posterior metaterga (16–19) can be less strongly convex laterally (<xref ref-type="fig" rid="F75">Fig. 75L &amp; M</xref>).</p><p><!--PageBreak--><!--PageBreak--><!--PageBreak-->Tip of solenophore narrowly rounded to sharply dentiform, rather depending on aspect (<xref ref-type="fig" rid="F76">Figs 76</xref><xref ref-type="fig" rid="F77"/>–<xref ref-type="fig" rid="F78">78</xref>).</p><fig id="F74" position="float" orientation="portrait"><label>Figure 74.</label><caption><p><italic><tp:taxon-name>Orthomorpha subkarschi</tp:taxon-name></italic> Golovatch, 1998, ♂ holotype. <bold>A, B</bold> anterior part of body, dorsal and lateral views, respectively <bold>C, D</bold> segments 8 and 9, dorsal and lateral views, respectively <bold>E-F</bold> posterior part of body, lateral, dorsal and ventral views, respectively <bold>H, I</bold> sternal cones between coxae 4, subcaudal and sublateral views, respectively.</p></caption><graphic xmlns:xlink="http://www.w3.org/1999/xlink" xlink:href="ZooKeys-131-001-g074.jpg" position="float" orientation="portrait" xlink:type="simple"/></fig><fig id="F75" position="float" orientation="portrait"><label>Figure 75.</label><caption><p><italic><tp:taxon-name>Orthomorpha subkarschi</tp:taxon-name></italic> Golovatch, 1998, ♂ from Khiri Rom Temple (<bold>A–J</bold>), ♂ from Padang Cave (<bold>K, L</bold>), ♂ from Tham Yai Temple (<bold>M</bold>). <bold>A</bold> habitus, live coloration <bold>B, C, K</bold> anterior part of body, dorsal, lateral and dorsal views, respectively <bold>D, E, L, M</bold> segments 10 and 11, dorsal lateral, dorsal and dorsal views, respectively <bold>F, G, H</bold> posterior part of body, dorsal, ventral and lateral views, respectively <bold>I, J</bold> sternal cones between coxae 4, subcaudal and sublateral views, respectively.</p></caption><graphic xmlns:xlink="http://www.w3.org/1999/xlink" xlink:href="ZooKeys-131-001-g075.jpg" position="float" orientation="portrait" xlink:type="simple"/></fig><fig id="F76" position="float" orientation="portrait"><label>Figure 76.</label><caption><p><italic><tp:taxon-name>Orthomorpha subkarschi</tp:taxon-name></italic> Golovatch, 1998, ♂ holotype. <bold>A, B</bold> left gonopod, mesal and lateral views, respectively.Scale bar: 0.2 mm.</p></caption><graphic xmlns:xlink="http://www.w3.org/1999/xlink" xlink:href="ZooKeys-131-001-g076.jpg" position="float" orientation="portrait" xlink:type="simple"/></fig><fig id="F77" position="float" orientation="portrait"><label>Figure 77.</label><caption><p><italic><tp:taxon-name>Orthomorpha subkarschi</tp:taxon-name></italic> Golovatch, 1998, ♂ from Khiri Rom Temple. <bold>A, B</bold> right gonopod, mesal and lateral views, respectively <bold>C-F</bold> distal part of right gonopod, mesal, lateral, subcaudal and suboral views, respectively. Scale bar: 0.2 mm.</p></caption><graphic xmlns:xlink="http://www.w3.org/1999/xlink" xlink:href="ZooKeys-131-001-g077.jpg" position="float" orientation="portrait" xlink:type="simple"/></fig><fig id="F78" position="float" orientation="portrait"><label>Figure 78.</label><caption><p><italic><tp:taxon-name>Orthomorpha subkarschi</tp:taxon-name></italic> Golovatch, 1998, ♂ from Khiri Rom Temple. <bold>A, B</bold> right gonopod, lateral and mesal views, respectively. Scale bar: 0.2 mm.</p></caption><graphic xmlns:xlink="http://www.w3.org/1999/xlink" xlink:href="ZooKeys-131-001-g078.jpg" position="float" orientation="portrait" xlink:type="simple"/></fig></tp:treatment-sec><tp:treatment-sec sec-type="Remarks"><title>Remarks.</title><p>The original description of this species was complete and detailed enough (<xref ref-type="bibr" rid="B31">Golovatch 1998</xref>) to require no complete redescription. Instead, we provide new illustrations (<xref ref-type="fig" rid="F74">Figs 74</xref><xref ref-type="fig" rid="F75"/><xref ref-type="fig" rid="F76"/><xref ref-type="fig" rid="F77"/>–<xref ref-type="fig" rid="F78">78</xref>) that show the coloration, structural details and gonopod conformation of <italic><tp:taxon-name>Orthomorpha subkarschi</tp:taxon-name></italic>, based both on the holotype and new samples. <italic><tp:taxon-name>Orthomorpha subkarschi</tp:taxon-name></italic> appears to be quite widespread in southern Thailand (<xref ref-type="fig" rid="F120">Map 3</xref>).</p></tp:treatment-sec><tp:treatment-sec><!--Section generated to contain objects referenced in tp:taxon-treatment.--><fig id="F120" position="float" orientation="portrait"><label>Map 3.</label><caption><p>Distributions of three widespread species of <italic><tp:taxon-name>Orthomorpha</tp:taxon-name></italic>. Open triangle: <italic><tp:taxon-name>Orthomorpha holorogiformis</tp:taxon-name></italic> Golovatch, 1998; Filled circle: <italic><tp:taxon-name>Orthomorpha subkarschi</tp:taxon-name></italic> Golovatch, 1998; Filled triangle: <italic><tp:taxon-name>Orthomorpha thalebanica</tp:taxon-name></italic> Golovatch, 1998.</p></caption><graphic xmlns:xlink="http://www.w3.org/1999/xlink" xlink:href="ZooKeys-131-001-g120.jpg" position="float" orientation="portrait" xlink:type="simple"/></fig></tp:treatment-sec><ref-list><ref id="B31"><mixed-citation xmlns:xlink="http://www.w3.org/1999/xlink" xlink:type="simple"><person-group><name name-style="western"><surname>Golovatch</surname><given-names>SI</given-names></name></person-group> (<year>1998</year>)<source> On several new or poorly-known Oriental Paradoxosomatidae (Diplopoda Polydesmida), VI. Arthropoda Selecta 6(3–4): 35–46. [for 1997]</source></mixed-citation></ref><ref id="B24"><mixed-citation xmlns:xlink="http://www.w3.org/1999/xlink" xlink:type="simple"><!--PageBreak--><person-group><name name-style="western"><surname>Enghoff</surname><given-names>H</given-names></name></person-group> (<year>2005</year>)<article-title> The millipedes of Thailand (Diplopoda).</article-title><source>Steenstrupia </source><volume>29</volume> (<issue>1</issue>): <fpage>87</fpage>-<lpage>103</lpage>.</mixed-citation></ref><ref id="B23"><mixed-citation xmlns:xlink="http://www.w3.org/1999/xlink" xlink:type="simple"><person-group><name name-style="western"><surname>Decker</surname><given-names>P</given-names></name></person-group> (<year>2010</year>)<article-title> Contributions to the myriapod fauna of Thailand - New records of millipedes and centipedes from Thailand (Myriapoda: Diplopoda, Chilopoda).</article-title><source>Schubartiana </source><volume>4</volume>: <fpage>23</fpage>-<lpage>34</lpage>.</mixed-citation></ref></ref-list></tp:taxon-treatment>
