# Supplementary material for: Revision of the Southeast Asian millipede genus Orthomorpha Bollman, 1893, with the proposal of a new genus (Diplopoda, Polydesmida, Paradoxosomatidae)
Source: Zookeys. 2011 Sep 29;(131):1–161. doi: 10.3897/zookeys.131.1921 (PMC3208436; doi:10.3897/zookeys.131.1921)
Supplement: XML Treatment for Orthomorpha thalebanica [file zookeys.131.1921-treatment30.xml]

<!DOCTYPE tp:taxon-treatment
  PUBLIC "-//TaxonX//DTD Taxonomic Treatment Publishing DTD v0 20100105//EN" "tax-treatment-NSO.dtd">
<tp:taxon-treatment xmlns:tp="http://www.plazi.org/taxpub"><tp:treatment-meta><mixed-citation publication-type="journal"><person-group><name><surname>Likhitrakarn</surname><given-names>Natdanai</given-names></name><name><surname>Golovatch</surname><given-names>Sergei I.</given-names></name><name><surname>Panha</surname><given-names>Somsak</given-names></name></person-group><article-title>Revision of the Southeast Asian millipede genus 
                    <italic>Orthomorpha</italic> Bollman, 1893, with the proposal of a new genus (Diplopoda, Polydesmida, Paradoxosomatidae)
                </article-title><source>Zookeys</source><day>29</day><month>9</month><year>2011</year><volume>2011</volume><issue>131</issue><fpage>1</fpage><lpage>161</lpage><pub-id pub-id-type="doi">10.3897/zookeys.131.1921</pub-id></mixed-citation></tp:treatment-meta><tp:nomenclature><tp:taxon-name>
                        <tp:taxon-name-part taxon-name-part-type="genus">Orthomorpha</tp:taxon-name-part>
                        <tp:taxon-name-part taxon-name-part-type="species">thalebanica</tp:taxon-name-part>
                    <object-id xmlns:xlink="http://www.w3.org/1999/xlink" xlink:type="simple">http://species-id.net/wiki/Orthomorpha_thalebanica</object-id>
                    </tp:taxon-name><tp:taxon-authority>Golovatch, 1998</tp:taxon-authority><xref ref-type="fig" rid="F81">Figs 81</xref><xref ref-type="fig" rid="F82"/><xref ref-type="fig" rid="F83"/><xref ref-type="fig" rid="F84"/><xref ref-type="fig" rid="F85">85</xref><tp:nomenclature-citation-list><tp:nomenclature-citation><tp:taxon-name>Orthomorpha thalebanica</tp:taxon-name><comment><xref ref-type="bibr" rid="B31">Golovatch 1998</xref>: 37 (D).</comment></tp:nomenclature-citation><tp:nomenclature-citation><tp:taxon-name>Orthomorpha thalebanica</tp:taxon-name><comment> – <xref ref-type="bibr" rid="B24">Enghoff 2005</xref>: 98 (M, R); <xref ref-type="bibr" rid="B23">Decker 2010</xref>: 32 (R).</comment></tp:nomenclature-citation></tp:nomenclature-citation-list></tp:nomenclature><tp:treatment-sec sec-type="Holotype"><title>Holotype.</title><p>♂(ZMUC), Thailand, Satun Prov., Thale Ban National Park, <named-content xmlns:xlink="http://www.w3.org/1999/xlink" content-type="dwc:verbatimCoordinates" xlink:type="simple">6°42'N, 100°10'E</named-content>, lowland tropical, &lt; 400 m, 20.10.1991, leg. M. Andersen, O. Martin &amp; N. Scharff.</p></tp:treatment-sec><tp:treatment-sec sec-type="Other material examined"><title>Other material examined.</title><p>1 ♀ (CUMZ), Thailand, Satun Prov., Khuan Don Distr., Thale Ban National Park, ca 110 m, <named-content xmlns:xlink="http://www.w3.org/1999/xlink" content-type="dwc:verbatimCoordinates" xlink:type="simple">6°42'41"N, 100°14'53"E</named-content>, 17.05.2010, leg. N. Likhitrakarn.1 ♂ (ZMUC), 1 ♂ (ZMUM), 2 ♂ (CUMZ), same locality, 04.08.2010, leg. P. Poolprasert. 1 ♀ (CUMZ), same Distr., at Nara Cave, ca 40 m, <named-content xmlns:xlink="http://www.w3.org/1999/xlink" content-type="dwc:verbatimCoordinates" xlink:type="simple">6°47'30"N, 100°05'09"E</named-content>, forest, 13.01.2009, leg. N. Likhitrakarn.</p></tp:treatment-sec><tp:treatment-sec sec-type="Descriptive notes"><title>Descriptive notes.</title><p>Length 36–42 (♂) or 39–46 mm (♀), width of midbody pro- and metazona 2.8–3.6 and 4.9–5.6 mm (♂), 3.6–4.1 and 5.3–6.0 mm (♀), respectively.</p><p>Coloration of live animals (<xref ref-type="fig" rid="F82">Fig. 82A</xref>) nearly same as in specimens kept in alcohol for a long time, except for paraterga being slightly more infuscate in live individuals, in all<!--PageBreak--><!--PageBreak--> cases dark castaneous brown with contrasting light yellow-brown to pallid paraterga, tip of epiproct, venter and pleurosternal carinae; rear 1/2–1/4 of metaterga and mid-dorsal regions of prozona slightly infuscate, yellow-brown to nearly pallid (<xref ref-type="fig" rid="F81">Figs 81</xref> &amp; <xref ref-type="fig" rid="F82">82</xref>).</p><fig id="F81" position="float" orientation="portrait"><label>Figure 81.</label><caption><p><italic><tp:taxon-name>Orthomorpha thalebanica</tp:taxon-name></italic> Golovatch, 1998, ♂ holotype. <bold>A, B</bold> anterior part of body, dorsal and lateral views, respectively <bold>C, D</bold> segments 10 and 11, dorsal and lateral views, respectively <bold>E–G</bold> posterior part of body, lateral, dorsal and ventral views, respectively <bold>H, I</bold> sternal cones between coxae 4, subcaudal and sublateral views, respectively.</p></caption><graphic xmlns:xlink="http://www.w3.org/1999/xlink" xlink:href="ZooKeys-131-001-g081.jpg" position="float" orientation="portrait" xlink:type="simple"/></fig><fig id="F82" position="float" orientation="portrait"><label>Figure 82.</label><caption><p><italic><tp:taxon-name>Orthomorpha thalebanica</tp:taxon-name></italic> Golovatch, 1998, ♂. <bold>A</bold> habitus, live coloration <bold>B, C</bold> anterior part of body, dorsal and lateral views, respectively <bold>D, E</bold> segments 10 and 11, dorsal and lateral views, respectively <bold>F, G, H</bold> posterior part of body, dorsal, ventral and lateral views, respectively <bold>I, J</bold> sternal cones between coxae 4, subcaudal and sublateral views, respectively.</p></caption><graphic xmlns:xlink="http://www.w3.org/1999/xlink" xlink:href="ZooKeys-131-001-g082.jpg" position="float" orientation="portrait" xlink:type="simple"/></fig><fig id="F83" position="float" orientation="portrait"><label>Figure 83.</label><caption><p><italic><tp:taxon-name>Orthomorpha thalebanica</tp:taxon-name></italic> Golovatch, 1998, ♂ holotype. <bold>A, B</bold> right gonopod, lateral and mesal views, respectively.Scale bar: 0.2 mm.</p></caption><graphic xmlns:xlink="http://www.w3.org/1999/xlink" xlink:href="ZooKeys-131-001-g083.jpg" position="float" orientation="portrait" xlink:type="simple"/></fig><fig id="F84" position="float" orientation="portrait"><label>Figure 84.</label><caption><p><italic><tp:taxon-name>Orthomorpha thalebanica</tp:taxon-name></italic> Golovatch, 1998, ♂. <bold>A, B</bold> right gonopod, mesal and lateral views, respectively <bold>C-F</bold> distal part of right gonopod, mesal, lateral, subcaudal and suboral views, respectively. Scale bar: 0.2 mm.</p></caption><graphic xmlns:xlink="http://www.w3.org/1999/xlink" xlink:href="ZooKeys-131-001-g084.jpg" position="float" orientation="portrait" xlink:type="simple"/></fig><fig id="F85" position="float" orientation="portrait"><label>Figure 85.</label><caption><p><italic><tp:taxon-name>Orthomorpha thalebanica</tp:taxon-name></italic> Golovatch, 1998, ♂. <bold>A, B</bold> right gonopod, lateral and mesal views, respectively<bold>.</bold> Scale bar: 0.2 mm.</p></caption><graphic xmlns:xlink="http://www.w3.org/1999/xlink" xlink:href="ZooKeys-131-001-g085.jpg" position="float" orientation="portrait" xlink:type="simple"/></fig></tp:treatment-sec><tp:treatment-sec sec-type="Remarks"><title>Remarks.</title><p>The original description of this species was so complete and detailed (<xref ref-type="bibr" rid="B31">Golovatch 1998</xref>) that no redescription seems to be necessary. Instead, we only provide new illustrations (<xref ref-type="fig" rid="F81">Figs 81</xref><xref ref-type="fig" rid="F82"/><xref ref-type="fig" rid="F83"/><xref ref-type="fig" rid="F84"/>–<xref ref-type="fig" rid="F85">85</xref>) showing the coloration, structural details and gonopod conformation of <italic><tp:taxon-name>Orthomorpha thalebanica</tp:taxon-name></italic>, based both on the holotype and new samples. This species appears to be rather widespread in southern Thailand (<xref ref-type="fig" rid="F120">Map 3</xref>).</p></tp:treatment-sec><tp:treatment-sec><!--Section generated to contain objects referenced in tp:taxon-treatment.--><fig id="F120" position="float" orientation="portrait"><label>Map 3.</label><caption><p>Distributions of three widespread species of <italic><tp:taxon-name>Orthomorpha</tp:taxon-name></italic>. Open triangle: <italic><tp:taxon-name>Orthomorpha holorogiformis</tp:taxon-name></italic> Golovatch, 1998; Filled circle: <italic><tp:taxon-name>Orthomorpha subkarschi</tp:taxon-name></italic> Golovatch, 1998; Filled triangle: <italic><tp:taxon-name>Orthomorpha thalebanica</tp:taxon-name></italic> Golovatch, 1998.</p></caption><graphic xmlns:xlink="http://www.w3.org/1999/xlink" xlink:href="ZooKeys-131-001-g120.jpg" position="float" orientation="portrait" xlink:type="simple"/></fig></tp:treatment-sec><ref-list><ref id="B31"><mixed-citation xmlns:xlink="http://www.w3.org/1999/xlink" xlink:type="simple"><person-group><name name-style="western"><surname>Golovatch</surname><given-names>SI</given-names></name></person-group> (<year>1998</year>)<source> On several new or poorly-known Oriental Paradoxosomatidae (Diplopoda Polydesmida), VI. Arthropoda Selecta 6(3–4): 35–46. [for 1997]</source></mixed-citation></ref><ref id="B24"><mixed-citation xmlns:xlink="http://www.w3.org/1999/xlink" xlink:type="simple"><!--PageBreak--><person-group><name name-style="western"><surname>Enghoff</surname><given-names>H</given-names></name></person-group> (<year>2005</year>)<article-title> The millipedes of Thailand (Diplopoda).</article-title><source>Steenstrupia </source><volume>29</volume> (<issue>1</issue>): <fpage>87</fpage>-<lpage>103</lpage>.</mixed-citation></ref><ref id="B23"><mixed-citation xmlns:xlink="http://www.w3.org/1999/xlink" xlink:type="simple"><person-group><name name-style="western"><surname>Decker</surname><given-names>P</given-names></name></person-group> (<year>2010</year>)<article-title> Contributions to the myriapod fauna of Thailand - New records of millipedes and centipedes from Thailand (Myriapoda: Diplopoda, Chilopoda).</article-title><source>Schubartiana </source><volume>4</volume>: <fpage>23</fpage>-<lpage>34</lpage>.</mixed-citation></ref></ref-list></tp:taxon-treatment>
