# Supplementary material for: Revision of the Southeast Asian millipede genus Orthomorpha Bollman, 1893, with the proposal of a new genus (Diplopoda, Polydesmida, Paradoxosomatidae)
Source: Zookeys. 2011 Sep 29;(131):1–161. doi: 10.3897/zookeys.131.1921 (PMC3208436; doi:10.3897/zookeys.131.1921)
Supplement: XML Treatment for Orthomorpha lauta [file zookeys.131.1921-treatment31.xml]

<!DOCTYPE tp:taxon-treatment
  PUBLIC "-//TaxonX//DTD Taxonomic Treatment Publishing DTD v0 20100105//EN" "tax-treatment-NSO.dtd">
<tp:taxon-treatment xmlns:tp="http://www.plazi.org/taxpub"><tp:treatment-meta><mixed-citation publication-type="journal"><person-group><name><surname>Likhitrakarn</surname><given-names>Natdanai</given-names></name><name><surname>Golovatch</surname><given-names>Sergei I.</given-names></name><name><surname>Panha</surname><given-names>Somsak</given-names></name></person-group><article-title>Revision of the Southeast Asian millipede genus 
                    <italic>Orthomorpha</italic> Bollman, 1893, with the proposal of a new genus (Diplopoda, Polydesmida, Paradoxosomatidae)
                </article-title><source>Zookeys</source><day>29</day><month>9</month><year>2011</year><volume>2011</volume><issue>131</issue><fpage>1</fpage><lpage>161</lpage><pub-id pub-id-type="doi">10.3897/zookeys.131.1921</pub-id></mixed-citation></tp:treatment-meta><tp:nomenclature><tp:taxon-name>
                        <tp:taxon-name-part taxon-name-part-type="genus">Orthomorpha</tp:taxon-name-part>
                        <tp:taxon-name-part taxon-name-part-type="species">lauta</tp:taxon-name-part>
                    <object-id xmlns:xlink="http://www.w3.org/1999/xlink" xlink:type="simple">http://species-id.net/wiki/Orthomorpha_lauta</object-id>
                    </tp:taxon-name><tp:taxon-authority>Golovatch, 1998</tp:taxon-authority><xref ref-type="fig" rid="F86">Figs 86</xref><xref ref-type="fig" rid="F87"/><xref ref-type="fig" rid="F88"/><xref ref-type="fig" rid="F89"/><xref ref-type="fig" rid="F90">90</xref><tp:nomenclature-citation-list><tp:nomenclature-citation><tp:taxon-name>Orthomorpha lauta</tp:taxon-name><comment><xref ref-type="bibr" rid="B31">Golovatch 1998</xref>: 37 (D).</comment></tp:nomenclature-citation><tp:nomenclature-citation><tp:taxon-name>Orthomorpha lauta</tp:taxon-name><comment> – <xref ref-type="bibr" rid="B24">Enghoff 2005</xref>: 97 (M, R).</comment></tp:nomenclature-citation></tp:nomenclature-citation-list></tp:nomenclature><tp:treatment-sec sec-type="Holotype"><title>Holotype.</title><p>♂(ZMUC), Thailand, Krabi Prov., road between Krabi and Phuket, 10 km north of Krabi, <named-content xmlns:xlink="http://www.w3.org/1999/xlink" content-type="dwc:verbatimCoordinates" xlink:type="simple">8°09'N, 98°50'E</named-content>, lowland tropical rainforest, &lt; 200 m, 13.10.1991, leg. M. Andersen, O. Martin &amp; N. Scharff.</p></tp:treatment-sec><tp:treatment-sec sec-type="Other material examined"><title>Other material examined.</title><p>2 ♂, 2 ♀ (ZMUC), 2 ♂, 2 ♀ (ZMUM), 15 ♂, 16 ♀ (CUMZ), Thailand, Surat Thani Prov., Kanchanadit Distr., Tham Khao Phanomwang, <named-content xmlns:xlink="http://www.w3.org/1999/xlink" content-type="dwc:verbatimCoordinates" xlink:type="simple">9°09'24"N, 100°0'25"E</named-content>, 10.10.2008, leg. S. Panha, N. Likhitrakarn &amp; R. Chanabun. 1 ♂ (CUMZ), Surat Thani Prov., Ko Samui Distr., Na Mueang Waterfall, 27.01.2006, leg. C. Sutcharit. 2 ♂, 2 ♀ (CUMZ), same locality, 06.06.2009, leg. N. Likhitrakarn. 1 ♂ (CUMZ), same Distr., Hinlard Waterfall, 27.10.2006, leg. C. Sutcharit. 1 ♂ (CUMZ), Krabi Prov., Ao Luek Distr., Tham Sra Yuan Thong, <named-content xmlns:xlink="http://www.w3.org/1999/xlink" content-type="dwc:verbatimCoordinates" xlink:type="simple">8°36'31"N, 99°14'58"E</named-content>, 09.10.2006, leg. C. Sutcharit. 2 ♂, 2 ♀ (CUMZ), same Prov., Mueang Krabi Distr., Tham Suae Temple, <named-content xmlns:xlink="http://www.w3.org/1999/xlink" content-type="dwc:verbatimCoordinates" xlink:type="simple">8°10'69"N, 98°92'22"E</named-content>, 07.10.2006, leg. C. Sutcharit. 2 ♂, 4 ♀, 3 juv. (CUMZ), same locality, 15.01.2009, leg. N. Likhitrakarn. 1 ♂, 2 ♀ (CUMZ), same Distr., Forest Reseach Station, <named-content xmlns:xlink="http://www.w3.org/1999/xlink" content-type="dwc:verbatimCoordinates" xlink:type="simple">8°08'28"N, 98°51'11"E</named-content>, 16.01.2009, leg. R. Chanabun. 3 ♂, 2 ♀ (CUMZ), same Prov., Khlong Thom Distr., Samorakot, 7°55'22 ˝ N, 99°15'35"E, 15.01.2009, leg. N. Likhitrakarn. 1 ♂, 1 ♀(CUMZ), Trang Prov., Na Yong Distr., Khao Chang Botanical Garden, ca 50 m, <named-content xmlns:xlink="http://www.w3.org/1999/xlink" content-type="dwc:verbatimCoordinates" xlink:type="simple">7°32'45"N, 99°46'27"E</named-content>, 14.01.2009, leg. N. Likhitrakarn. 2 ♂ (CUMZ), same Distr., Tham Khao Chang Hai, ca 40 m, <named-content xmlns:xlink="http://www.w3.org/1999/xlink" content-type="dwc:verbatimCoordinates" xlink:type="simple">7°35'25"N, 99°40'07"E</named-content>, 13.01.2009, leg. N. Likhitrakarn. 1 ♂, 2 ♀<!--PageBreak--><!--PageBreak--><!--PageBreak--> (CUMZ), same Distr., Chao Priests Residence, ca 60 m, <named-content xmlns:xlink="http://www.w3.org/1999/xlink" content-type="dwc:verbatimCoordinates" xlink:type="simple">7°33'57"N, 99°46'27"E</named-content>, 28.01.2006, leg. C. Sutcharit. 4 ♂, 3 ♀ (CUMZ), same locality, 14.01.2009, leg. C. Sutcharit &amp; N. Likhitrakarn. 4 ♂ (CUMZ), Phatthalung Prov., Khuan Khaum Distr., Tham Wang Thong Temple, ca 10 m, <named-content xmlns:xlink="http://www.w3.org/1999/xlink" content-type="dwc:verbatimCoordinates" xlink:type="simple">7°40'53"N, 100°0'56"E</named-content>, 11.01.2009, leg. C. Sutcharit &amp; N. Likhitrakarn. 1 ♂, 2 juv. (CUMZ), same Prov., Mueang Phatthalung Distr., Tham Malai Thep Nimit Priest Residence, ca 20 m, <named-content xmlns:xlink="http://www.w3.org/1999/xlink" content-type="dwc:verbatimCoordinates" xlink:type="simple">7°38'08"N, 100°05'04"E</named-content>, 11.01.2009, leg. C. Sutcharit &amp; N. Likhitrakarn. 3 ♂, 3 ♀ (CUMZ), same Distr., Tham Kuhasawan, ca 20 m, <named-content xmlns:xlink="http://www.w3.org/1999/xlink" content-type="dwc:verbatimCoordinates" xlink:type="simple">7°37'12"N, 100°04'51"E</named-content>, 12.01.2009, leg. C. Sutcharit &amp; N. Likhitrakarn. 1 ♂, 1 ♀ (CUMZ), Satun Prov., Khuan Don Distr., Thale Ban National Park, ca 60 m, <named-content xmlns:xlink="http://www.w3.org/1999/xlink" content-type="dwc:verbatimCoordinates" xlink:type="simple">6°42'41"N, 100°10'09"E</named-content>, 13.10.2009, leg. C. Sutcharit &amp; N. Likhitrakarn. 3 ♂, 1 ♀, 1 juv. (CUMZ), Songkhla Prov., Rattaphum Distr., Tham Sri Kesorn, ca 50 m, <named-content xmlns:xlink="http://www.w3.org/1999/xlink" content-type="dwc:verbatimCoordinates" xlink:type="simple">7°04'38"N, 100°09'56"E</named-content>, 12.01.2009, leg. N. Likhitrakarn. 1 ♀ (CUMZ), same Prov., Hat Yai Distr., Tonngachang Waterfall, ca 110 m, <named-content xmlns:xlink="http://www.w3.org/1999/xlink" content-type="dwc:verbatimCoordinates" xlink:type="simple">6°56'54"N, 100°14'08"E</named-content>, 12.01.2009, leg. C. Sutcharit &amp; N. Likhitrakarn. 2 ♂, (CUMZ), Malaysia, Perlis, Wang Kelian, <named-content xmlns:xlink="http://www.w3.org/1999/xlink" content-type="dwc:verbatimCoordinates" xlink:type="simple">7°08'07"N, 100°19'24"E</named-content>, 26.03.2009, leg. C. Sutcharit. 1 ♂ (CUMZ), Penang, Balik Pulau, <named-content xmlns:xlink="http://www.w3.org/1999/xlink" content-type="dwc:verbatimCoordinates" xlink:type="simple">5°38'13"N, 100°21'38"E</named-content>, 25.03.2009, leg. C. Sutcharit. 2 ♂, 1 ♀ (CUMZ), Kelantan, Bukit Landak, <named-content xmlns:xlink="http://www.w3.org/1999/xlink" content-type="dwc:verbatimCoordinates" xlink:type="simple">5°26'N, 102°27'E</named-content>, 11.12.2007, leg. C. Sutcharit.</p></tp:treatment-sec><tp:treatment-sec sec-type="Descriptive notes"><title>Descriptive notes.</title><p>Length 35–49 (♂) or 35–52 mm (♀), width of midbody pro- and metazona 3.1–4.1 and 5.0–6.5 mm (♂), 3.4–4.8 and 5.0–7.1 mm (♀), respectively.</p><p><!--PageBreak-->Coloration of live animals (<xref ref-type="fig" rid="F87">Fig. 87A</xref>) dark castaneous brown with contrasting light yellowish paraterga and tip of epiproct; coloration upon long-term preservation in alcohol sometimes slightly faded, ranging from light brown or medium red-brown with more or less contrasting pallid to yellowish-brown paratergal calluses and epiproct, up to blackish-brown with contrasting light brown to grey-yellow calluses and epiproct (<xref ref-type="fig" rid="F87">Fig. 87A-F &amp; I-N</xref>); front halves of prozona (especially dorsally), caudal edges of metaterga and legs, sometimes also venter, flavous, light yellow-brown to brownish (<xref ref-type="fig" rid="F86">Figs 86</xref> &amp; <xref ref-type="fig" rid="F87">87</xref>).</p><p>Collum with caudal corner of paraterga ranging from obtusangular (described as being about 100˚ in holotype, <xref ref-type="fig" rid="F86">Fig. 86A &amp; B</xref>), via subrectangular (<xref ref-type="fig" rid="F87">Fig. 87C</xref>), to evidently acutangular. Calluses of paraterga mostly broad and extending behind tergal margin, increasingly well so on segements 7(8)-19, but sometimes slightly narrower and not surpassing it, forming instead a subrectangular turn mesally (<xref ref-type="fig" rid="F86">Figs 86A-G</xref>, <xref ref-type="fig" rid="F87">87A-F &amp; I-N</xref>). Caudal corner of paraterga remaining from acute and pointed thoughout (♂ from Tham Khao Phanomwang Temple, <xref ref-type="fig" rid="F87">Fig. 87N</xref>) to mostly narrowly rounded (♂ from Tham Sri Kesorn, <xref ref-type="fig" rid="F87">Fig. 87I</xref>), with all intergradations in-between (<xref ref-type="fig" rid="F86">Figs 86A, C &amp; F</xref>, <xref ref-type="fig" rid="F87">87A, B, D, E &amp; J-M</xref>).</p><p>Metatergal sulcus visible on segments 5–18, more rarely incomplete also on segment 19 (holotype). Pleurosternal carinae expressed as complete high crests with a sharp caudal tooth on segment 2, thereafter increasingly well divided into a front bulge and a caudal tooth, the latter sharp or rounded, on segments 2–7; both front bulge and caudal tooth increasingly strongly reduced either until segment 10 (11), with a small sharp tooth until segment 16 (17) (♂), or expressed as complete high crests with a sharp caudal tooth on segments 2–4, thereafter increasingly well divided into a front bulge and a caudal tooth, sharp or rounded, on segments 5–10, a small sharp tooth until segment 16 (17) (♀). Midbody legs ca 1.1–1.3 (♂) or 0.9–1.2 times (♀) as long as body height.</p><p>Base of lamina lateralis with a small, but conspicuous ventral knob (like in <italic><tp:taxon-name>Orthomorpha fluminoris</tp:taxon-name></italic>). Tip of gonopod with terminal lobule longest, bearing microdenticulations or a more or less evident fringe at external edge (<xref ref-type="fig" rid="F89">Fig. 89C &amp; D</xref>). Middle spiniform prong sometimes slightly smaller than usual (<xref ref-type="fig" rid="F90">Fig. 90</xref>).</p><fig id="F86" position="float" orientation="portrait"><label>Figure 86.</label><caption><p><italic><tp:taxon-name>Orthomorpha lauta</tp:taxon-name></italic> Golovatch, 1998, ♂ holotype. <bold>A, B</bold> anterior part of body, dorsal and lateral views, respectively <bold>C, D</bold> segments 10 and 11, dorsal and lateral views, respectively <bold>E–G</bold> posterior part of body, lateral, dorsal and ventral views, respectively <bold>H, I</bold> sternal cones between coxae 4, subcaudal and sublateral views, respectively.</p></caption><graphic xmlns:xlink="http://www.w3.org/1999/xlink" xlink:href="ZooKeys-131-001-g086.jpg" position="float" orientation="portrait" xlink:type="simple"/></fig><fig id="F87" position="float" orientation="portrait"><label>Figure 87.</label><caption><p><italic><tp:taxon-name>Orthomorpha lauta</tp:taxon-name></italic> Golovatch, 1998, ♂ from Na Mueang Waterfall (<bold>A, L</bold>), ♂ from Tham Khao Panomwang (<bold>B–H, K, M, N</bold>), ♂ from Tham Sri Kesorn (<bold>I</bold>), ♂ from Bkit Pulau (<bold>J</bold>). <bold>A</bold> habitus, live coloration <bold>B, C</bold> anterior part of body, dorsal and lateral views, respectively <bold>D, I-N</bold> segments 10 and 11, dorsal views <bold>E, F</bold> posterior part of body, dorsal and ventral views, respectively <bold>G, H</bold> sternal cones between coxae 4, subcaudal and sublateral views, respectively.</p></caption><graphic xmlns:xlink="http://www.w3.org/1999/xlink" xlink:href="ZooKeys-131-001-g087.jpg" position="float" orientation="portrait" xlink:type="simple"/></fig><fig id="F88" position="float" orientation="portrait"><label>Figure 88.</label><caption><p><italic><tp:taxon-name>Orthomorpha lauta</tp:taxon-name></italic> Golovatch, 1998, ♂ holotype. <bold>A, B</bold> right gonopod, lateral and mesal views, respectively.Scale bar: 0.2 mm.</p></caption><graphic xmlns:xlink="http://www.w3.org/1999/xlink" xlink:href="ZooKeys-131-001-g088.jpg" position="float" orientation="portrait" xlink:type="simple"/></fig><fig id="F89" position="float" orientation="portrait"><label>Figure 89.</label><caption><p><italic><tp:taxon-name>Orthomorpha lauta</tp:taxon-name></italic> Golovatch, 1998, ♂ from Tham Khao Panomwang. <bold>A, B</bold> right gonopod, mesal and lateral views, respectively <bold>C-F</bold> distal part of right gonopod, mesal, lateral, suboral and suboral views, respectively. Scale bar: 0.2 mm.</p></caption><graphic xmlns:xlink="http://www.w3.org/1999/xlink" xlink:href="ZooKeys-131-001-g089.jpg" position="float" orientation="portrait" xlink:type="simple"/></fig><fig id="F90" position="float" orientation="portrait"><label>Figure 90.</label><caption><p><italic><tp:taxon-name>Orthomorpha lauta</tp:taxon-name></italic> Golovatch, 1998, ♂ from Tham Khao Panomwang. <bold>A, B</bold> right gonopod, lateral and mesal views, respectively. Scale bar: 0.2 mm.</p></caption><graphic xmlns:xlink="http://www.w3.org/1999/xlink" xlink:href="ZooKeys-131-001-g090.jpg" position="float" orientation="portrait" xlink:type="simple"/></fig></tp:treatment-sec><tp:treatment-sec sec-type="Remark"><title>Remark.</title><p>This species appears to be widespread in southern Thailand (<xref ref-type="fig" rid="F121">Map 4</xref>).</p></tp:treatment-sec><tp:treatment-sec><!--Section generated to contain objects referenced in tp:taxon-treatment.--><fig id="F121" position="float" orientation="portrait"><label>Map 4.</label><caption><p>Distribution of two widespread species of <italic><tp:taxon-name>Orthomorpha</tp:taxon-name></italic>. Filled square: <italic><tp:taxon-name>Orthomorpha lauta</tp:taxon-name></italic> Golovatch, 1998; Filled triangle: <italic><tp:taxon-name>Orthomorpha insularis</tp:taxon-name></italic> Pocock, 1895.</p></caption><graphic xmlns:xlink="http://www.w3.org/1999/xlink" xlink:href="ZooKeys-131-001-g121.jpg" position="float" orientation="portrait" xlink:type="simple"/></fig></tp:treatment-sec><ref-list><ref id="B31"><mixed-citation xmlns:xlink="http://www.w3.org/1999/xlink" xlink:type="simple"><person-group><name name-style="western"><surname>Golovatch</surname><given-names>SI</given-names></name></person-group> (<year>1998</year>)<source> On several new or poorly-known Oriental Paradoxosomatidae (Diplopoda Polydesmida), VI. Arthropoda Selecta 6(3–4): 35–46. [for 1997]</source></mixed-citation></ref><ref id="B24"><mixed-citation xmlns:xlink="http://www.w3.org/1999/xlink" xlink:type="simple"><!--PageBreak--><person-group><name name-style="western"><surname>Enghoff</surname><given-names>H</given-names></name></person-group> (<year>2005</year>)<article-title> The millipedes of Thailand (Diplopoda).</article-title><source>Steenstrupia </source><volume>29</volume> (<issue>1</issue>): <fpage>87</fpage>-<lpage>103</lpage>.</mixed-citation></ref></ref-list></tp:taxon-treatment>
