# Supplementary material for: Revision of the Southeast Asian millipede genus Orthomorpha Bollman, 1893, with the proposal of a new genus (Diplopoda, Polydesmida, Paradoxosomatidae)
Source: Zookeys. 2011 Sep 29;(131):1–161. doi: 10.3897/zookeys.131.1921 (PMC3208436; doi:10.3897/zookeys.131.1921)
Supplement: XML Treatment for Orthomorpha insularis [file zookeys.131.1921-treatment32.xml]

<!DOCTYPE tp:taxon-treatment
  PUBLIC "-//TaxonX//DTD Taxonomic Treatment Publishing DTD v0 20100105//EN" "tax-treatment-NSO.dtd">
<tp:taxon-treatment xmlns:tp="http://www.plazi.org/taxpub"><tp:treatment-meta><mixed-citation publication-type="journal"><person-group><name><surname>Likhitrakarn</surname><given-names>Natdanai</given-names></name><name><surname>Golovatch</surname><given-names>Sergei I.</given-names></name><name><surname>Panha</surname><given-names>Somsak</given-names></name></person-group><article-title>Revision of the Southeast Asian millipede genus 
                    <italic>Orthomorpha</italic> Bollman, 1893, with the proposal of a new genus (Diplopoda, Polydesmida, Paradoxosomatidae)
                </article-title><source>Zookeys</source><day>29</day><month>9</month><year>2011</year><volume>2011</volume><issue>131</issue><fpage>1</fpage><lpage>161</lpage><pub-id pub-id-type="doi">10.3897/zookeys.131.1921</pub-id></mixed-citation></tp:treatment-meta><tp:nomenclature><tp:taxon-name>
                        <tp:taxon-name-part taxon-name-part-type="genus">Orthomorpha</tp:taxon-name-part>
                        <tp:taxon-name-part taxon-name-part-type="species">insularis</tp:taxon-name-part>
                    <object-id xmlns:xlink="http://www.w3.org/1999/xlink" xlink:type="simple">http://species-id.net/wiki/Orthomorpha_insularis</object-id>
                    </tp:taxon-name><tp:taxon-authority>Pocock, 1895</tp:taxon-authority><xref ref-type="fig" rid="F91">Figs 91</xref><xref ref-type="fig" rid="F92"/><xref ref-type="fig" rid="F93"/><xref ref-type="fig" rid="F94"/><xref ref-type="fig" rid="F95"/><xref ref-type="fig" rid="F96">96</xref><tp:nomenclature-citation-list><tp:nomenclature-citation><tp:taxon-name>Orthomorpha insularis</tp:taxon-name><comment><xref ref-type="bibr" rid="B59">Pocock 1895</xref>: 817 (D).</comment></tp:nomenclature-citation><tp:nomenclature-citation><tp:taxon-name>Orthomorpha clivicola</tp:taxon-name><comment><xref ref-type="bibr" rid="B59">Pocock 1895</xref>: 819 (D).</comment></tp:nomenclature-citation><tp:nomenclature-citation><tp:taxon-name>Orthomorpha palonensis</tp:taxon-name><comment><xref ref-type="bibr" rid="B59">Pocock 1895</xref>: 820 (D).</comment></tp:nomenclature-citation><tp:nomenclature-citation><tp:taxon-name>Orthomorpha monticola</tp:taxon-name><comment><xref ref-type="bibr" rid="B59">Pocock 1895</xref>: 820 (D).</comment></tp:nomenclature-citation><tp:nomenclature-citation><tp:taxon-name>Orthomorpha gestri</tp:taxon-name><comment><xref ref-type="bibr" rid="B59">Pocock 1895</xref>: 820 (D).<!--PageBreak--><!--PageBreak--></comment></tp:nomenclature-citation><tp:nomenclature-citation><tp:taxon-name>Orthomorpha gestri</tp:taxon-name><comment> – <xref ref-type="bibr" rid="B10">Attems 1936</xref>: 205 (M, R); <xref ref-type="bibr" rid="B11">1937</xref>: 94 (M); <xref ref-type="bibr" rid="B43">Jeekel 1963</xref>: 265 (M); <xref ref-type="bibr" rid="B44">1964</xref>: 361 (M); <xref ref-type="bibr" rid="B46">1968</xref>: 56 (M).</comment></tp:nomenclature-citation><tp:nomenclature-citation><tp:taxon-name>Orthomorpha Gestri</tp:taxon-name><comment> – <xref ref-type="bibr" rid="B1">Attems 1898</xref>: 328 (D); <xref ref-type="bibr" rid="B5">1914</xref>: 238 (M).</comment></tp:nomenclature-citation><tp:nomenclature-citation><tp:taxon-name>Orthomorpha monticola</tp:taxon-name><comment> – <xref ref-type="bibr" rid="B1">Attems 1898</xref>: 328 (D); <xref ref-type="bibr" rid="B5">1914</xref>: 238 (M); <xref ref-type="bibr" rid="B10">1936</xref>: 205 (M, R); <xref ref-type="bibr" rid="B11">1937</xref>: 94 (M); <xref ref-type="bibr" rid="B43">Jeekel 1963</xref>: 265 (M); <xref ref-type="bibr" rid="B44">1964</xref>: 361 (M, D); <xref ref-type="bibr" rid="B46">1968</xref>: 56 (M).</comment></tp:nomenclature-citation><tp:nomenclature-citation><tp:taxon-name>Orthomorpha palonensis</tp:taxon-name><comment> – <xref ref-type="bibr" rid="B1">Attems 1898</xref>: 328 (D); <xref ref-type="bibr" rid="B5">1914</xref>: 238 (M); <xref ref-type="bibr" rid="B10">1936</xref>: 205 (M, R); 1937: 94 (M); <xref ref-type="bibr" rid="B43">Jeekel 1963</xref>: 265 (M); <xref ref-type="bibr" rid="B44">1964</xref>: 361 (M); <xref ref-type="bibr" rid="B46">1968</xref>: 56 (M).</comment></tp:nomenclature-citation><tp:nomenclature-citation><tp:taxon-name>Orthomorpha clivicola</tp:taxon-name><comment> – <xref ref-type="bibr" rid="B1">Attems 1898</xref>: 328 (D); <xref ref-type="bibr" rid="B5">1914</xref>: 238 (M); <xref ref-type="bibr" rid="B10">1936</xref>: 204 (M, R); <xref ref-type="bibr" rid="B11">1937</xref>: 93 (M); <xref ref-type="bibr" rid="B43">Jeekel 1963</xref>: 265 (M); <xref ref-type="bibr" rid="B44">1964</xref>: 361 (M); <xref ref-type="bibr" rid="B46">1968</xref>: 56 (M).</comment></tp:nomenclature-citation><!--PageBreak--><tp:nomenclature-citation><tp:taxon-name>Orthomorpha insularis</tp:taxon-name><comment> – <xref ref-type="bibr" rid="B1">Attems 1898</xref>: 328 (D); <xref ref-type="bibr" rid="B5">1914</xref>: 238 (M); <xref ref-type="bibr" rid="B43">Jeekel 1963</xref>: 265 (M); <xref ref-type="bibr" rid="B44">1964</xref>: 361 (M, D); <xref ref-type="bibr" rid="B46">1968</xref>: 56 (M); <xref ref-type="bibr" rid="B47">1970</xref>: 293 (D); <xref ref-type="bibr" rid="B40">Hoffman 1977</xref>: 700 (M); <xref ref-type="bibr" rid="B31">Golovatch 1998</xref>: 42 (D).</comment></tp:nomenclature-citation><tp:nomenclature-citation><tp:taxon-name>Orthomorpha karschi insularis</tp:taxon-name><comment><xref ref-type="bibr" rid="B10">Attems 1936</xref>: 199 (D).</comment></tp:nomenclature-citation><tp:nomenclature-citation><tp:taxon-name>Orthomorpha karschii insularis –</tp:taxon-name><comment><xref ref-type="bibr" rid="B11">Attems 1937</xref>: 71 (D).</comment></tp:nomenclature-citation><tp:nomenclature-citation><tp:taxon-name>Orthomorpha karschii intercedens</tp:taxon-name><comment><xref ref-type="bibr" rid="B11">Attems 1937</xref>: 71 (D).</comment></tp:nomenclature-citation><tp:nomenclature-citation><tp:taxon-name>Orthomorpha intercedens</tp:taxon-name><comment> – <xref ref-type="bibr" rid="B43">Jeekel 1963</xref>: 265 (M); <xref ref-type="bibr" rid="B44">1964</xref>: 361 (M); <xref ref-type="bibr" rid="B45">1968</xref>: 56 (M); <xref ref-type="bibr" rid="B47">1970</xref>: 293 (D); <xref ref-type="bibr" rid="B24">Enghoff 2005</xref>: 97 (M, R); <xref ref-type="bibr" rid="B23">Decker 2010</xref>: 31 (R).</comment></tp:nomenclature-citation></tp:nomenclature-citation-list></tp:nomenclature><tp:treatment-sec sec-type="Material examined"><title>Material examined.</title><p>2 ♀ (CUMZ), Thailand, Mae Hong Son Prov., Mueang Mae Hong Son Distr., Tham Woa Temple, <named-content xmlns:xlink="http://www.w3.org/1999/xlink" content-type="dwc:verbatimCoordinates" xlink:type="simple">19°53'33"N, 98°08'40"E</named-content>, 19.07.2008, leg. R. Chanabun. 2 ♂, 1 ♀ (CUMZ), Chiang Mai Prov., Mueang Chiang Mai Distr., Doi Suthep National Park, ca 1290 m, <named-content xmlns:xlink="http://www.w3.org/1999/xlink" content-type="dwc:verbatimCoordinates" xlink:type="simple">18°48'09"N, 98°54'12"E</named-content>, 23.04.2009, leg. N. Likhitrakarn. 2 ♂ (CUMZ), same locality, 28.11.2009, leg. N. Likhitrakarn. 1 ♀<!--PageBreak--> (ZMUC), 1 ♀ (ZMUM), 2 ♂, 1 ♀, 2 juv. (CUMZ), same Prov., Chiang Dao Distr., Palong Temple, ca 470 m, <named-content xmlns:xlink="http://www.w3.org/1999/xlink" content-type="dwc:verbatimCoordinates" xlink:type="simple">19°24'13"N, 98°55'16"E</named-content>, 28.09.2010, leg. N. Likhitrakarn. 1 ♂ (CUMZ), Phayao Prov., Phu Sang Distr., Phu Sang National Park, <named-content xmlns:xlink="http://www.w3.org/1999/xlink" content-type="dwc:verbatimCoordinates" xlink:type="simple">20°06'02"N, 100°37'56"E</named-content>, 24.10.2008, leg. C. Sutcharit. 1 ♂, 1 ♀ (CUMZ), Tak Prov., Mae Sot Distr., Doi Mu Soe, <named-content xmlns:xlink="http://www.w3.org/1999/xlink" content-type="dwc:verbatimCoordinates" xlink:type="simple">17°18'70"N, 99°33'50"E</named-content>, 5.10.2008, leg. C. Sutcharit. 1 ♂, same Prov., Tha Song Yang Distr., at Mae Usu Cave, ca 140 m, <named-content xmlns:xlink="http://www.w3.org/1999/xlink" content-type="dwc:verbatimCoordinates" xlink:type="simple">17°18'16"N, 98°09'21"E</named-content>, 30.05.2009, leg. N. Likhitrakarn. 1 ♂ (CUMZ), same Prov., Umphang Distr., near Umphang City, ca 490 m <named-content xmlns:xlink="http://www.w3.org/1999/xlink" content-type="dwc:verbatimCoordinates" xlink:type="simple">16°02'20"N, 98°52'0"E</named-content>, 06.07.2009, leg. N. Likhitrakarn. 2 ♂, 1 ♀ (CUMZ), Kanchanaburi Prov., Thong Pha Phum Distr., Krienkravia Waterfall, ca 260 m, <named-content xmlns:xlink="http://www.w3.org/1999/xlink" content-type="dwc:verbatimCoordinates" xlink:type="simple">14°58'55"N, 98°37'53"E</named-content>, 10.07.2009, leg. C. Sutcharit. 2 ♀ (CUMZ), same locality, 08.05.2010, leg. N. Likhitrakarn. 1 ♀ (CUMZ), same locality, 19.12.2010, leg. N. Likhitrakarn. 1 ♂ (ZMUC), 1 ♂ (ZMUM), 3 ♂, 2 ♀ (CUMZ), same Distr., Thong Pha Phum, 15.08.2007, leg. S. Panha. 1 ♀, 11 juv. (CUMZ), same Prov., Sai Yok Distr., Daowadueng Cave National Park, ca 210 m, <named-content xmlns:xlink="http://www.w3.org/1999/xlink" content-type="dwc:verbatimCoordinates" xlink:type="simple">14°28'12"N, 98°49'58"E</named-content>, 11.07.2009, leg. C. Sutcharit.</p></tp:treatment-sec><tp:treatment-sec sec-type="Descriptive notes"><title>Descriptive notes.</title><p>Length 33–41.5 mm (♂) to 34–51 mm (♀), width of midbody pro- and metazona 3.1–4.0 and 4.9–5.7 mm (♂), 3.2–4.5 and 5.2–7.0 mm (♀), respectively.</p><p>Coloration of live animals (<xref ref-type="fig" rid="F91">Figs 91A</xref> &amp; <xref ref-type="fig" rid="F92">92A</xref>) blackish brown with rather poorly contrasting light orange-brown to light brown paraterga and epiproct, rear halves to nearly entire metaterga sometimes a little more infuscate, brownish; coloration upon long-term preservation in alcohol basically same, but paraterga, epiproct, most of metatergal surface, as well as frontodorsal parts of prozona contrasting pallid, yellowish or light grey-brown (<xref ref-type="fig" rid="F91">Figs 91B-H, K-M</xref> &amp; <xref ref-type="fig" rid="F92">92B-H</xref>). A light centrocaudal spot to a broad caudal band on the collum seems to be characteristic of this species, despite its size variation from small and vague to large and clear in alcohol-preserved material (<xref ref-type="fig" rid="F91">Figs 91B &amp; C</xref>, <xref ref-type="fig" rid="F92">92B &amp; C</xref>).</p><p>Antennae rather long, clavate (antennomere 6 broadest), extending behind body segment 3 (♂) or 2 (♀) dorsally.<!--PageBreak--></p><p>Collum with caudal corner of paraterga ranging from obtusangular (<xref ref-type="fig" rid="F92">Fig. 92A &amp; B</xref>), via subrectangular (<xref ref-type="fig" rid="F91">Fig. 91B &amp; C</xref>), to evidently acutangular. Calluses of paraterga always very broad and their caudal corners mostly extending only to hind tergal margin, but sometimes, even within a single population, calluses slightly narrower, not reaching rear tergal margin, forming instead a subrectangular turn mesally (<xref ref-type="fig" rid="F91">Figs 91B-E</xref> &amp; <xref ref-type="fig" rid="F92">92B-E</xref>), extending increasingly beyond rear margin in hind body portion to only several caudal segments, with caudal tip remaining from acute and pointed thoughout (♂ from Phu Sang National Park, <xref ref-type="fig" rid="F91">Fig. 91K</xref>) to mostly narrowly rounded (♂ from Paplong Temple, <xref ref-type="fig" rid="F91">Fig. 91L &amp; M</xref>). Metatergal sulcus visible on segments 5–18 (♂, ♀). Pleurosternal carinae expressed as complete high crests with a sharp caudal tooth on segments 2–4, thereafter increasingly well divided into a front bulge and a caudal tooth on segments 5–7, both increasingly strongly reduced in size until segment 15 or 16 (♂, ♀).</p><p>Midbody legs ca 1.1–1.4 (♂) to 0.9–1.3 times (♀) as long as body height.</p><p><!--PageBreak-->Tip of gonopod trifid, with terminal lobule longest, middle spiniform prong sometimes being shorter than usual (<xref ref-type="fig" rid="F93">Figs 93</xref><xref ref-type="fig" rid="F94"/>–<xref ref-type="fig" rid="F96">96</xref>).</p><fig id="F91" position="float" orientation="portrait"><label>Figure 91.</label><caption><p><italic><tp:taxon-name>Orthomorpha insularis</tp:taxon-name></italic> Pocock, 1895, ♂ from Doi Suthep National Park (<bold>A–J, M</bold>), ♂ from Phu Song National Park (<bold>K</bold>), ♂ from Palong Temple (<bold>L</bold>). <bold>A</bold> habitus, live coloration <bold>B, C</bold> anterior part of body, dorsal and lateral views, respectively <bold>D, E, K-M</bold> segments 10 and 11, dorsal, lateral, dorsal, dorsal and dorsal views, respectively <bold>F, G, H</bold> posterior part of body, dorsal, ventral and lateral views, respectively <bold>I, J</bold> sternal cones between coxae 4, subcaudal and sublateral views, respectively.</p></caption><graphic xmlns:xlink="http://www.w3.org/1999/xlink" xlink:href="ZooKeys-131-001-g091.jpg" position="float" orientation="portrait" xlink:type="simple"/></fig><fig id="F92" position="float" orientation="portrait"><label>Figure 92.</label><caption><p><italic><tp:taxon-name>Orthomorpha insularis</tp:taxon-name></italic> Pocock, 1895, ♂ from Krienkravia Waterfall. <bold>A</bold> habitus, live coloration <bold>B, C</bold> anterior part of body, dorsal and lateral views, respectively <bold>D, E</bold> segments 10 and 11, dorsal and lateral views, respectively <bold>F, G, H</bold> posterior part of body, dorsal, ventral and lateral views, respectively <bold>I, J</bold> sternal cones between coxae 4, subcaudal and sublateral views, respectively.</p></caption><graphic xmlns:xlink="http://www.w3.org/1999/xlink" xlink:href="ZooKeys-131-001-g092.jpg" position="float" orientation="portrait" xlink:type="simple"/></fig><fig id="F93" position="float" orientation="portrait"><label>Figure 93.</label><caption><p><italic><tp:taxon-name>Orthomorpha insularis</tp:taxon-name></italic> Pocock, 1895, ♂ from Doi Suthep National Park. <bold>A, B</bold> right gonopod, mesal and lateral views, respectively <bold>C-F</bold> distal part of right gonopod, mesal, lateral, suboral and subcaudal views, respectively. Scale bar: 0.2 mm.</p></caption><graphic xmlns:xlink="http://www.w3.org/1999/xlink" xlink:href="ZooKeys-131-001-g093.jpg" position="float" orientation="portrait" xlink:type="simple"/></fig><fig id="F94" position="float" orientation="portrait"><label>Figure 94.</label><caption><p><italic><tp:taxon-name>Orthomorpha insularis</tp:taxon-name></italic> Pocock, 1895, ♂ from Doi Suthep National Park. <bold>A, B</bold> right gonopod, lateral and mesal views, respectively.Scale bar: 0.2 mm.</p></caption><graphic xmlns:xlink="http://www.w3.org/1999/xlink" xlink:href="ZooKeys-131-001-g094.jpg" position="float" orientation="portrait" xlink:type="simple"/></fig><fig id="F95" position="float" orientation="portrait"><label>Figure 95.</label><caption><p><italic><tp:taxon-name>Orthomorpha insularis</tp:taxon-name></italic> Pocock, 1895, ♂ from Thong Pha Phum. <bold>A, B</bold> right gonopod, mesal and lateral views, respectively <bold>C-F</bold> distal part of right gonopod, mesal, lateral, suboral and subcaudal views, respectively. Scale bar: 0.2 mm.</p></caption><graphic xmlns:xlink="http://www.w3.org/1999/xlink" xlink:href="ZooKeys-131-001-g095.jpg" position="float" orientation="portrait" xlink:type="simple"/></fig><fig id="F96" position="float" orientation="portrait"><label>Figure 96.</label><caption><p><italic><tp:taxon-name>Orthomorpha insularis</tp:taxon-name></italic> Pocock, 1895, ♂ from Krienkravia Waterfall. <bold>A, B</bold> right gonopod, lateral and mesal views, respectively.Scale bar: 0.2 mm.</p></caption><graphic xmlns:xlink="http://www.w3.org/1999/xlink" xlink:href="ZooKeys-131-001-g096.jpg" position="float" orientation="portrait" xlink:type="simple"/></fig></tp:treatment-sec><tp:treatment-sec sec-type="Remarks"><title>Remarks.</title><p><xref ref-type="bibr" rid="B47">Jeekel (1970)</xref>, when redescribing <italic><tp:taxon-name>Orthomorpha insularis</tp:taxon-name></italic> Pocock, 1895, from material from Myanmar, also emphasized clear variation in the width of the calluses and of the outlines of some paraterga. This has allowed him to synonymize several other nominate congeners, revised from type material from Myanmar, with <italic><tp:taxon-name>Orthomorpha insularis</tp:taxon-name></italic> (see catalogue section above). The above abundant material from Thailand confirms a profound variation range in size, coloration, shapes of the collum and following paraterga etc. This variation is deemed to be only individual, as our examination of larger series shows. No complete redescription is provided here, because that of <xref ref-type="bibr" rid="B47">Jeekel (1970)</xref> is detailed enough.</p><p>This species appears to be widespread over much of Thailand, as well as in the adjacent parts of Myanmar (<xref ref-type="fig" rid="F121">Map 4</xref>). <xref ref-type="bibr" rid="B24">Enghoff (2005)</xref>, <xref ref-type="bibr" rid="B23">Decker (2010)</xref> and <xref ref-type="bibr" rid="B52">Likhitrakarn et al. (2010a)</xref>, in their faunistic accounts on Thai millipedes, mistakenly referred to <italic><tp:taxon-name>Orthomorpha intercedens</tp:taxon-name></italic>, which is long known to be only a junior synonym of <italic><tp:taxon-name>Orthomorpha insularis</tp:taxon-name></italic> (see <xref ref-type="bibr" rid="B47">Jeekel 1970</xref>).</p></tp:treatment-sec><tp:treatment-sec><!--Section generated to contain objects referenced in tp:taxon-treatment.--><fig id="F121" position="float" orientation="portrait"><label>Map 4.</label><caption><p>Distribution of two widespread species of <italic><tp:taxon-name>Orthomorpha</tp:taxon-name></italic>. Filled square: <italic><tp:taxon-name>Orthomorpha lauta</tp:taxon-name></italic> Golovatch, 1998; Filled triangle: <italic><tp:taxon-name>Orthomorpha insularis</tp:taxon-name></italic> Pocock, 1895.</p></caption><graphic xmlns:xlink="http://www.w3.org/1999/xlink" xlink:href="ZooKeys-131-001-g121.jpg" position="float" orientation="portrait" xlink:type="simple"/></fig></tp:treatment-sec><ref-list><ref id="B59"><mixed-citation xmlns:xlink="http://www.w3.org/1999/xlink" xlink:type="simple"><person-group><name name-style="western"><surname>Pocock</surname><given-names>RI</given-names></name></person-group> (<year>1895</year>)<source> The Myriapoda of Burma, Pt. IV. Report upon the Polydesmoidea collected by Sig. L. Fea, Mr. E. W. Oates and others. Annali del Museo Civico di Storia Naturale di Genova, Serie 2, 14: 787–834.</source></mixed-citation></ref><ref id="B10"><mixed-citation xmlns:xlink="http://www.w3.org/1999/xlink" xlink:type="simple"><person-group><name name-style="western"><surname>Attems</surname><given-names>C</given-names></name></person-group> (<year>1936</year>)<article-title> Diplopoda of India.</article-title><source>Memoirs of the Indian Museum </source><volume>11</volume> (<issue>4</issue>): <fpage>133</fpage>-<lpage>323</lpage>.</mixed-citation></ref><ref id="B11"><mixed-citation xmlns:xlink="http://www.w3.org/1999/xlink" xlink:type="simple"><person-group><name name-style="western"><surname>Attems</surname><given-names>C</given-names></name></person-group> (<year>1937</year>)<source> Myriapoda 3. <tp:taxon-name>Polydesmoidea</tp:taxon-name> I. Fam. Strongylosomidae. Das Tierreich 68: i-xxii, 1–300.</source></mixed-citation></ref><ref id="B43"><mixed-citation xmlns:xlink="http://www.w3.org/1999/xlink" xlink:type="simple"><person-group><name name-style="western"><surname>Jeekel</surname><given-names>CAW</given-names></name></person-group> (<year>1963</year>)<article-title> Paradoxosomatidae from Borneo (Diplopoda, Polydesmida).</article-title><source>Tijdschrift voor Entomologie </source><volume>106</volume>: <fpage>205</fpage>-<lpage>283</lpage>.</mixed-citation></ref><ref id="B44"><mixed-citation xmlns:xlink="http://www.w3.org/1999/xlink" xlink:type="simple"><person-group><name name-style="western"><surname>Jeekel</surname><given-names>CAW</given-names></name></person-group> (<year>1964</year>)<article-title> A new species of <italic>Orthomorpha</italic> Bollman from Thailand observed in migration, with taxonomic notes on the genus (Diplopoda).</article-title><source>Tijdschrift voor Entomologie </source><volume>107</volume>: <fpage>355</fpage>-<lpage>364</lpage></mixed-citation></ref><ref id="B46"><mixed-citation xmlns:xlink="http://www.w3.org/1999/xlink" xlink:type="simple"><person-group><name name-style="western"><surname>Jeekel</surname><given-names>CAW</given-names></name></person-group> (<year>1968</year>)<source> On the classification and geographical distribution of the family Paradoxosomatidae (Diplopoda, Polydesmida).</source><publisher-name>Academisch Proefschrift</publisher-name>, <publisher-loc>Rotterdam</publisher-loc>, <lpage>162</lpage> pp.</mixed-citation></ref><ref id="B1"><mixed-citation xmlns:xlink="http://www.w3.org/1999/xlink" xlink:type="simple"><person-group><name name-style="western"><surname>Attems</surname><given-names>C</given-names></name></person-group> (<year>1898</year>)<article-title> System der Polydesmiden. I. Theil.</article-title><source>Denkschriften der Kaiserlichen Akademie der Wissenschaften zu Wien, mathematisch-naturwissenschaftliche Classe </source><volume>67</volume>: <fpage>221</fpage>-<lpage>482</lpage>.</mixed-citation></ref><ref id="B5"><mixed-citation xmlns:xlink="http://www.w3.org/1999/xlink" xlink:type="simple"><person-group><name name-style="western"><surname>Attems</surname><given-names>C</given-names></name></person-group> (<year>1914</year>)<source> Die indo-australischen Myriopoden. Archiv für Naturgeschichte 80A: 1–398.</source></mixed-citation></ref><ref id="B47"><mixed-citation xmlns:xlink="http://www.w3.org/1999/xlink" xlink:type="simple"><person-group><name name-style="western"><surname>Jeekel</surname><given-names>CAW</given-names></name></person-group> (<year>1970</year>)<article-title> A revision of the Burmese Paradoxosomatidae (Diplopoda, Polydesmida) in the Museo Civico di Storia Naturale at Genoa (Part II).</article-title><source>Tijdschrift voor Entomologie </source><volume>113</volume>: <fpage>289</fpage>-<lpage>301</lpage>.</mixed-citation></ref><ref id="B40"><mixed-citation xmlns:xlink="http://www.w3.org/1999/xlink" xlink:type="simple"><person-group><name name-style="western"><surname>Hoffman</surname><given-names>RL</given-names></name></person-group> (<year>1977</year>)<article-title> Diplopoda from Malayan caves, collected by M. Pierre Strinati.</article-title><source>Revue suisse de Zoologie </source><volume>84</volume> (<issue>3</issue>): <fpage>699</fpage>-<lpage>719</lpage>.</mixed-citation></ref><ref id="B31"><mixed-citation xmlns:xlink="http://www.w3.org/1999/xlink" xlink:type="simple"><person-group><name name-style="western"><surname>Golovatch</surname><given-names>SI</given-names></name></person-group> (<year>1998</year>)<source> On several new or poorly-known Oriental Paradoxosomatidae (Diplopoda Polydesmida), VI. Arthropoda Selecta 6(3–4): 35–46. [for 1997]</source></mixed-citation></ref><ref id="B45"><mixed-citation xmlns:xlink="http://www.w3.org/1999/xlink" xlink:type="simple"><person-group><name name-style="western"><surname>Jeekel</surname><given-names>CAW</given-names></name></person-group> (<year>1965</year>)<article-title> A revision of the Burmese Paradoxosomatidae (Diplopoda, Polydesmida) in the Museo Civico di Storia Naturale at Genoa (Part I). Tijdschrift voor Entomologie.</article-title><volume>108</volume>: <fpage>95</fpage>-<lpage>144</lpage>.</mixed-citation></ref><ref id="B24"><mixed-citation xmlns:xlink="http://www.w3.org/1999/xlink" xlink:type="simple"><!--PageBreak--><person-group><name name-style="western"><surname>Enghoff</surname><given-names>H</given-names></name></person-group> (<year>2005</year>)<article-title> The millipedes of Thailand (Diplopoda).</article-title><source>Steenstrupia </source><volume>29</volume> (<issue>1</issue>): <fpage>87</fpage>-<lpage>103</lpage>.</mixed-citation></ref><ref id="B23"><mixed-citation xmlns:xlink="http://www.w3.org/1999/xlink" xlink:type="simple"><person-group><name name-style="western"><surname>Decker</surname><given-names>P</given-names></name></person-group> (<year>2010</year>)<article-title> Contributions to the myriapod fauna of Thailand - New records of millipedes and centipedes from Thailand (Myriapoda: Diplopoda, Chilopoda).</article-title><source>Schubartiana </source><volume>4</volume>: <fpage>23</fpage>-<lpage>34</lpage>.</mixed-citation></ref><ref id="B52"><mixed-citation xmlns:xlink="http://www.w3.org/1999/xlink" xlink:type="simple"><person-group><name name-style="western"><surname>Likhitrakarn</surname><given-names>N</given-names></name><name name-style="western"><surname>Golovatch</surname><given-names>SI</given-names></name><name name-style="western"><surname>Panha</surname><given-names>S</given-names></name></person-group> (<year>2010a</year>)<article-title> The millipede genus <italic>Orthomorpha</italic> Bollman, 1893 in Thailand. 1. Revision of the <italic>sericata</italic>-group, with description of four new species (Diplopoda, Polydesmida, Paradoxosomatidae).</article-title><source>Zootaxa </source><volume>2361</volume>: <fpage>23</fpage>-<lpage>45</lpage>.</mixed-citation></ref></ref-list></tp:taxon-treatment>
