# Supplementary material for: Revision of the Southeast Asian millipede genus Orthomorpha Bollman, 1893, with the proposal of a new genus (Diplopoda, Polydesmida, Paradoxosomatidae)
Source: Zookeys. 2011 Sep 29;(131):1–161. doi: 10.3897/zookeys.131.1921 (PMC3208436; doi:10.3897/zookeys.131.1921)
Supplement: XML Treatment for Orthomorpha conspicua [file zookeys.131.1921-treatment35.xml]

<!DOCTYPE tp:taxon-treatment
  PUBLIC "-//TaxonX//DTD Taxonomic Treatment Publishing DTD v0 20100105//EN" "tax-treatment-NSO.dtd">
<tp:taxon-treatment xmlns:tp="http://www.plazi.org/taxpub"><tp:treatment-meta><mixed-citation publication-type="journal"><person-group><name><surname>Likhitrakarn</surname><given-names>Natdanai</given-names></name><name><surname>Golovatch</surname><given-names>Sergei I.</given-names></name><name><surname>Panha</surname><given-names>Somsak</given-names></name></person-group><article-title>Revision of the Southeast Asian millipede genus 
                    <italic>Orthomorpha</italic> Bollman, 1893, with the proposal of a new genus (Diplopoda, Polydesmida, Paradoxosomatidae)
                </article-title><source>Zookeys</source><day>29</day><month>9</month><year>2011</year><volume>2011</volume><issue>131</issue><fpage>1</fpage><lpage>161</lpage><pub-id pub-id-type="doi">10.3897/zookeys.131.1921</pub-id></mixed-citation></tp:treatment-meta><tp:nomenclature><tp:taxon-name>
                        <tp:taxon-name-part taxon-name-part-type="genus">Orthomorpha</tp:taxon-name-part>
                        <tp:taxon-name-part taxon-name-part-type="species">conspicua</tp:taxon-name-part>
                    </tp:taxon-name><tp:taxon-authority>(Pocock, 1894)</tp:taxon-authority><tp:nomenclature-citation-list><tp:nomenclature-citation><tp:taxon-name>Strongylosoma conspicuum</tp:taxon-name><comment><xref ref-type="bibr" rid="B58">Pocock 1894</xref>: 368 (D).</comment></tp:nomenclature-citation><tp:nomenclature-citation><tp:taxon-name>Orthomorpha conspicua</tp:taxon-name><comment> – <xref ref-type="bibr" rid="B1">Attems 1898</xref>: 339 (M); <xref ref-type="bibr" rid="B4">1907</xref>: 83 (M); <xref ref-type="bibr" rid="B43">Jeekel 1963</xref>: 265 (M); <xref ref-type="bibr" rid="B44">1964</xref>: 360 (M, D); <xref ref-type="bibr" rid="B46">1968</xref>: 45 (M); <xref ref-type="bibr" rid="B39">Hoffman 1973</xref>: 362 (M); 1977: 700 (M); <xref ref-type="bibr" rid="B30">Golovatch 1997b</xref>: 73 (D); <xref ref-type="bibr" rid="B31">1998</xref>: 42 (D).</comment></tp:nomenclature-citation><tp:nomenclature-citation><tp:taxon-name>Strongylosoma conspicuum</tp:taxon-name><comment> – <xref ref-type="bibr" rid="B5">Attems 1914</xref>: 235 (M); <xref ref-type="bibr" rid="B11">1937</xref>: 280 (D).</comment></tp:nomenclature-citation></tp:nomenclature-citation-list></tp:nomenclature><tp:treatment-sec sec-type="Remarks"><title>Remarks.</title><p>This species has been adequately redescribed and illustrated from a ♂ syntype by <xref ref-type="bibr" rid="B30">Golovatch (1997b)</xref>, thus requiring no further revision. <italic><tp:taxon-name>Orthomorpha conspicua</tp:taxon-name></italic> is only known from Bogor, Java, Indonesia (<xref ref-type="bibr" rid="B58">Pocock 1894</xref>).</p></tp:treatment-sec><ref-list><ref id="B58"><mixed-citation xmlns:xlink="http://www.w3.org/1999/xlink" xlink:type="simple"><person-group><name name-style="western"><surname>Pocock</surname><given-names>RI</given-names></name></person-group> (<year>1894</year>)<article-title> Supplementary notes on the Arachnida and Myriopoda of the Mergui Archipelago: with descriptions of some new species from Siam and Malaysia.</article-title><source>Journal of the Linnean Society, London, Zoology </source><volume>24</volume>: <fpage>316</fpage>-<lpage>326</lpage>.</mixed-citation></ref><ref id="B1"><mixed-citation xmlns:xlink="http://www.w3.org/1999/xlink" xlink:type="simple"><person-group><name name-style="western"><surname>Attems</surname><given-names>C</given-names></name></person-group> (<year>1898</year>)<article-title> System der Polydesmiden. I. Theil.</article-title><source>Denkschriften der Kaiserlichen Akademie der Wissenschaften zu Wien, mathematisch-naturwissenschaftliche Classe </source><volume>67</volume>: <fpage>221</fpage>-<lpage>482</lpage>.</mixed-citation></ref><ref id="B4"><mixed-citation xmlns:xlink="http://www.w3.org/1999/xlink" xlink:type="simple"><person-group><name name-style="western"><surname>Attems</surname><given-names>C</given-names></name></person-group> (<year>1907</year>)<article-title> Javanische Myriopoden, gesammelt von Direktor Dr. K. Kraepelin im Jahre 1903.</article-title><source>Mitteilungen aus dem Naturhistorischen Museum in Hamburg </source><volume>24</volume>: <fpage>77</fpage>-<lpage>142</lpage>.</mixed-citation></ref><ref id="B43"><mixed-citation xmlns:xlink="http://www.w3.org/1999/xlink" xlink:type="simple"><person-group><name name-style="western"><surname>Jeekel</surname><given-names>CAW</given-names></name></person-group> (<year>1963</year>)<article-title> Paradoxosomatidae from Borneo (Diplopoda, Polydesmida).</article-title><source>Tijdschrift voor Entomologie </source><volume>106</volume>: <fpage>205</fpage>-<lpage>283</lpage>.</mixed-citation></ref><ref id="B44"><mixed-citation xmlns:xlink="http://www.w3.org/1999/xlink" xlink:type="simple"><person-group><name name-style="western"><surname>Jeekel</surname><given-names>CAW</given-names></name></person-group> (<year>1964</year>)<article-title> A new species of <italic>Orthomorpha</italic> Bollman from Thailand observed in migration, with taxonomic notes on the genus (Diplopoda).</article-title><source>Tijdschrift voor Entomologie </source><volume>107</volume>: <fpage>355</fpage>-<lpage>364</lpage></mixed-citation></ref><ref id="B46"><mixed-citation xmlns:xlink="http://www.w3.org/1999/xlink" xlink:type="simple"><person-group><name name-style="western"><surname>Jeekel</surname><given-names>CAW</given-names></name></person-group> (<year>1968</year>)<source> On the classification and geographical distribution of the family Paradoxosomatidae (Diplopoda, Polydesmida).</source><publisher-name>Academisch Proefschrift</publisher-name>, <publisher-loc>Rotterdam</publisher-loc>, <lpage>162</lpage> pp.</mixed-citation></ref><ref id="B39"><mixed-citation xmlns:xlink="http://www.w3.org/1999/xlink" xlink:type="simple"><person-group><name name-style="western"><surname>Hoffman</surname><given-names>RL</given-names></name></person-group> (<year>1973</year>)<article-title> Descriptions and allocation of new or poorly known genera and species of Paradoxosomatidae from south-eastern Asia (Diplopoda: Polydesmida).</article-title><source>Journal of Natural History </source><volume>7</volume>: <fpage>361</fpage>-<lpage>389</lpage>. <ext-link ext-link-type="uri" xlink:href="http://dx.doi.org/10.1080/00222937300770281" xlink:type="simple">doi: 10.1080/00222937300770281</ext-link></mixed-citation></ref><ref id="B30"><mixed-citation xmlns:xlink="http://www.w3.org/1999/xlink" xlink:type="simple"><person-group><name name-style="western"><surname>Golovatch</surname><given-names>SI</given-names></name></person-group> (<year>1997b</year>)<article-title> Review of the Sunda <italic>weberi</italic>-group of <italic>Orthomorpha</italic> Bollman, 1893, with the description of two new species (Diplopoda, Polydesmida, Paradoxosomatidae).</article-title><source>Miscellània Zoológica </source><volume>20</volume> (<issue>1</issue>): <fpage>73</fpage>-<lpage>80</lpage>.</mixed-citation></ref><ref id="B31"><mixed-citation xmlns:xlink="http://www.w3.org/1999/xlink" xlink:type="simple"><person-group><name name-style="western"><surname>Golovatch</surname><given-names>SI</given-names></name></person-group> (<year>1998</year>)<source> On several new or poorly-known Oriental Paradoxosomatidae (Diplopoda Polydesmida), VI. Arthropoda Selecta 6(3–4): 35–46. [for 1997]</source></mixed-citation></ref><ref id="B5"><mixed-citation xmlns:xlink="http://www.w3.org/1999/xlink" xlink:type="simple"><person-group><name name-style="western"><surname>Attems</surname><given-names>C</given-names></name></person-group> (<year>1914</year>)<source> Die indo-australischen Myriopoden. Archiv für Naturgeschichte 80A: 1–398.</source></mixed-citation></ref><ref id="B11"><mixed-citation xmlns:xlink="http://www.w3.org/1999/xlink" xlink:type="simple"><person-group><name name-style="western"><surname>Attems</surname><given-names>C</given-names></name></person-group> (<year>1937</year>)<source> Myriapoda 3. <tp:taxon-name>Polydesmoidea</tp:taxon-name> I. Fam. Strongylosomidae. Das Tierreich 68: i-xxii, 1–300.</source></mixed-citation></ref></ref-list></tp:taxon-treatment>
