# Supplementary material for: Revision of the Southeast Asian millipede genus Orthomorpha Bollman, 1893, with the proposal of a new genus (Diplopoda, Polydesmida, Paradoxosomatidae)
Source: Zookeys. 2011 Sep 29;(131):1–161. doi: 10.3897/zookeys.131.1921 (PMC3208436; doi:10.3897/zookeys.131.1921)
Supplement: XML Treatment for Orthomorpha isarankurai [file zookeys.131.1921-treatment49.xml]

<!DOCTYPE tp:taxon-treatment
  PUBLIC "-//TaxonX//DTD Taxonomic Treatment Publishing DTD v0 20100105//EN" "tax-treatment-NSO.dtd">
<tp:taxon-treatment xmlns:tp="http://www.plazi.org/taxpub"><tp:treatment-meta><mixed-citation publication-type="journal"><person-group><name><surname>Likhitrakarn</surname><given-names>Natdanai</given-names></name><name><surname>Golovatch</surname><given-names>Sergei I.</given-names></name><name><surname>Panha</surname><given-names>Somsak</given-names></name></person-group><article-title>Revision of the Southeast Asian millipede genus 
                    <italic>Orthomorpha</italic> Bollman, 1893, with the proposal of a new genus (Diplopoda, Polydesmida, Paradoxosomatidae)
                </article-title><source>Zookeys</source><day>29</day><month>9</month><year>2011</year><volume>2011</volume><issue>131</issue><fpage>1</fpage><lpage>161</lpage><pub-id pub-id-type="doi">10.3897/zookeys.131.1921</pub-id></mixed-citation></tp:treatment-meta><tp:nomenclature><tp:taxon-name>
                        <tp:taxon-name-part taxon-name-part-type="genus">Orthomorpha</tp:taxon-name-part>
                        <tp:taxon-name-part taxon-name-part-type="species">isarankurai</tp:taxon-name-part>
                    <object-id xmlns:xlink="http://www.w3.org/1999/xlink" xlink:type="simple">urn:lsid:zoobank.org:act:CEAACB25-04F5-4AC1-9CC2-45A7EEBC0C09</object-id>
                    <object-id xmlns:xlink="http://www.w3.org/1999/xlink" xlink:type="simple">http://species-id.net/wiki/Orthomorpha_isarankurai</object-id>
                    </tp:taxon-name><tp:taxon-status xmlns:xlink="http://www.w3.org/1999/xlink" xlink:type="simple">sp. n.</tp:taxon-status><xref ref-type="fig" rid="F97">Figs 97</xref><xref ref-type="fig" rid="F98"/><xref ref-type="fig" rid="F99">99</xref></tp:nomenclature><tp:treatment-sec sec-type="Holotype"><title>Holotype.</title><p>♂ (CUMZ), Thailand, Srakaeo Prov., Khao Chakan Distr., Khao Sam Sip, <named-content xmlns:xlink="http://www.w3.org/1999/xlink" content-type="dwc:verbatimCoordinates" xlink:type="simple">13°40'36"N, 102°09'11"E</named-content>, 03.09.2006, leg. S. Panha.</p></tp:treatment-sec><tp:treatment-sec sec-type="Paratypes"><title>Paratypes.</title><p>2 ♂, 2 ♀ (ZMUC), 2 ♂, 2 ♀ (ZMUM), 4 ♂, 13 ♀, 2 juv. (CUMZ), same locality, together with holotype. 3 ♂, 1 ♀ (CUMZ), Chonburi Prov., Mueang Chon Buri Distr., Ang Hin Station, <named-content xmlns:xlink="http://www.w3.org/1999/xlink" content-type="dwc:verbatimCoordinates" xlink:type="simple">13°20'21"N, 100°55'29"E</named-content>, 01.11.1962, leg. K. Isarankura. 2 ♂, 1 ♀, 1 juv. (CUMZ), Chachengsao Prov., Phanom Sarakham Distr., Khao Hin Sorn, 04.09.2006, leg. C. Sutcharit. 1 ♂ (CUMZ), same Prov., Kaeng Hang Maeo Distr., Khao Sip Ha Chan National Park, 30.09.2009, leg. C. Sutcharit. 1 ♂<!--PageBreak--> (CUMZ), Chanthaburi Prov., Mueang Chanthaburi Distr., Krathing Waterfall, ca 30 m, 16.09.2009, leg. N. Likhitrakarn.</p></tp:treatment-sec><tp:treatment-sec sec-type="Name"><title>Name.</title><p>Honours to Dr. Kumpol Isarankura, Professor of the Department of Biology of Chulalongkorn University, who collected some of the type specimens.</p></tp:treatment-sec><tp:treatment-sec sec-type="Diagnosis"><title>Diagnosis.</title><p>Differs in a peculiar colour pattern, coupled with narrow calluses of paraterga, and very broadly separated cones between ♂ coxae 4 (see also Key below).</p></tp:treatment-sec><tp:treatment-sec sec-type="Description"><title>Description.</title><p>Length mostly 29–34 (♂) or 33–36.5 mm (♀), width of midbody pro- and metazona 2.45–2.75 and 3.8–4.35 mm (♂), 2.9–3.35 and 4.35–4.85 mm (♀), respectively. One ♂ paratype (from Krathing Waterfall), 39.5 mm long, 3.6 and 5.5 mm wide on midbody pro- and metazona, respectively.</p><p>Coloration of alcohol material after long-term preservation castaneous brown with a pattern of contrasting whitish to yellow paraterga and epiproct, and mostly greyish-white posterior halves of postcollum metaterga; head and antennomeres 6 and 7 brown to dark brown; venter and a few basal podomeres light brown to yellow-brown, legs growing infuscate (brown) distally; tip of antenna pallid (<xref ref-type="fig" rid="F97">Fig. 97A-G</xref>).</p><p><!--PageBreak-->Clypeolabral region densely setose, vertex sparsely so, epicranial suture distinct. Antennae moderately long (<xref ref-type="fig" rid="F97">Fig. 97B</xref>), surpassing end of body segment 3 (♂) or 2 (♀) dorsally. Head in width &lt; collum &lt; segment 4 &lt; 2 = 3 &lt; 5–16 (♂, ♀); thereafter body gently and gradually tapering. Collum with three transverse rows of setae: 3+3 anterior, 2+2 intermediate, and 2+2 posterior; a very faint incision laterally in posterior 1/3; caudal corner of paraterga pointed, beak-shaped, slightly declined ventrad, extended posteriad, but not surpassing rear tergal margin (<xref ref-type="fig" rid="F97">Fig. 97A &amp; B</xref>). Tegument smooth and shining, prozona very finely shagreened, metaterga smooth and delicately rugulose, leathery; surface below paraterga finely microgranulate. Postcollum metaterga with an anterior transverse row of 2+2, often abraded setae traceable at least as insertion points, a posterior row of 4+4 setae visible only on segment 19. Tergal setae long, slender, about 1/3 metatergal length. Axial line faint, barely traceable on metaterga (♂). Paraterga very strongly developed (<xref ref-type="fig" rid="F97">Fig. 97A-G</xref>), especially well so in ♂, usually slightly upturned to subhorizontal, all lying high (at about 1/3 midbody height), albeit below dorsum;<!--PageBreak--> caudal corner almost completely to fully pointed, bent posteriad, especially strongly so on segments 16–18, either clearly (♂) or only very slightly extending beyond rear tergal margin (♀); paraterga very thin in lateral view, like blunt blades, a little thicker only on pore-bearing segments. Calluses delimited by a sulcus only dorsally, thin, especially so on poreless segments. Paraterga 2 broad, anterior edge straight, lateral edge with 2–3 small, but evident incisions in anterior 1/3; posterior edge slightly concave (<xref ref-type="fig" rid="F97">Fig. 97B &amp; C</xref>). Anterior edges of paraterga 3 and 4 evidently convex, of paraterga 5–18 nearly straight and slightly bordered. Lateral edge of paraterga 5–18 with a slight, but more evident incision/tooth in anterior 1/3 and a slightly smaller incision in posterior 1/3 only on pore-bearing segments. Posterior edge of paraterga evidently concave, usually bare, surface without traces of a lobule, on poreless paraterga more concave (<xref ref-type="fig" rid="F97">Fig. 97A-D</xref>). Ozopores evident, lateral, lying in an ovoid groove at about 1/4 in front of caudal corner. Transverse sulcus usually very distinct (<xref ref-type="fig" rid="F97">Fig. 97A, C &amp; F</xref>), slightly incomplete on segments 4, 18 and 19 (not reaching bases of paraterga), complete on metaterga 5–17, deep, usually reaching bases of paraterga, at most faintly beaded at bottom, a little better developed in ♀. Stricture between pro- and metazona narrow, evidently beaded at bottom down to base of paraterga (<xref ref-type="fig" rid="F97">Fig. 97A-F</xref>). Pleurosternal carinae com<!--PageBreak-->plete crests with a sharp caudal tooth on segments 2–4, a small, caudal, mostly sharp tooth on segments 5–7 (<xref ref-type="fig" rid="F97">Fig. 97B, D &amp; E</xref>), a very faint tubercle on segments 8–12 (♂) or 5–9 (♀). Epiproct (<xref ref-type="fig" rid="F97">Fig. 97E-G</xref>) conical, flattened dorsoventrally, with two evident apical papillae, less being especially clear in ♂; tip subtruncate; pre-apical papillae evident, lying close to tip. Hypoproct (<xref ref-type="fig" rid="F97">Fig. 97G</xref>) roundly subtriangular, setiferous knobs at caudal edge well-separated and evident.</p><p>Sterna delicately and sparsely setose, without modifications, but with a pair of very small, blunt, fully separated cones between ♂ coxae 4 (<xref ref-type="fig" rid="F97">Fig. 97I &amp; J</xref>). A pair of conspicuous rounded tubercles flanking anterior edge of gonopod aperture. Legs moderately long and slender, slightly incrassate in ♂, midbody ones ca 1.4–1.5 (♂) or 1.2–1.3 times (♀) as long as body height, prefemora without modifications, ♂ tarsal brushes present until legs of segment 10.</p><p>Gonopods (<xref ref-type="fig" rid="F98">Figs 98</xref> &amp; <xref ref-type="fig" rid="F99">99</xref>) simple. Coxa long and slender, with several strong setae distodorsally. Prefemur densely setose, about half the length of femorite + “postfemoral” part. Femorite slender, curved and not enlarged distad, with a “postfemoral” part demarcated by an oblique lateral sulcus. Solenophore with a tridentate tip, middle denticle being especially small; solenomere long, flagelliform, a short tip exposed.</p><fig id="F97" position="float" orientation="portrait"><label>Figure 97.</label><caption><p><italic><tp:taxon-name>Orthomorpha isarankurai</tp:taxon-name></italic> sp. n., ♂ holotype. <bold>A, B</bold> anterior part of body, dorsal and lateral views, respectively <bold>C, D</bold> segments 10 and 11, dorsal and lateral views, respectively <bold>E–F</bold> posterior part of body, lateral, dorsal and ventral views, respectively <bold>H, I</bold> sternal cones between coxae 4, subcaudal and sublateral views, respectively.</p></caption><graphic xmlns:xlink="http://www.w3.org/1999/xlink" xlink:href="ZooKeys-131-001-g097.jpg" position="float" orientation="portrait" xlink:type="simple"/></fig><fig id="F98" position="float" orientation="portrait"><label>Figure 98.</label><caption><p><italic><tp:taxon-name>Orthomorpha isarankurai</tp:taxon-name></italic> sp. n., ♂ holotype. <bold>A, B</bold> right gonopod, mesal and lateral views, respectively <bold>C-F</bold> distal part of right gonopod, mesal, lateral, suboral and subcaudal views, respectively. Scale bar: 0.2 mm.</p></caption><graphic xmlns:xlink="http://www.w3.org/1999/xlink" xlink:href="ZooKeys-131-001-g098.jpg" position="float" orientation="portrait" xlink:type="simple"/></fig><fig id="F99" position="float" orientation="portrait"><label>Figure 99.</label><caption><p><italic><tp:taxon-name>Orthomorpha isarankurai</tp:taxon-name></italic> sp. n., ♂ holotype. <bold>A, B</bold> right gonopod, lateral and mesal views, respectively.Scale bar: 0.2 mm.</p></caption><graphic xmlns:xlink="http://www.w3.org/1999/xlink" xlink:href="ZooKeys-131-001-g099.jpg" position="float" orientation="portrait" xlink:type="simple"/></fig></tp:treatment-sec><tp:treatment-sec sec-type="Remark"><title>Remark.</title><p>This new species is rather widespread in eastern Thailand (<xref ref-type="fig" rid="F119">Map 2</xref>).</p></tp:treatment-sec><tp:treatment-sec><!--Section generated to contain objects referenced in tp:taxon-treatment.--><fig id="F119" position="float" orientation="portrait"><label>Map 2.</label><caption><p>Distributions of the new species of <italic><tp:taxon-name>Orthomorpha</tp:taxon-name></italic>. Crossed circle: <italic><tp:taxon-name>Orthomorpha picturata</tp:taxon-name></italic> sp. n.; Asterisk: <italic><tp:taxon-name>Orthomorpha tuberculifera</tp:taxon-name></italic> sp. n.; Inverted open triangle: <italic><tp:taxon-name>Orthomorpha subtuberculifera</tp:taxon-name></italic> sp. n.; Open diamond: <italic><tp:taxon-name>Orthomorpha communis</tp:taxon-name></italic> sp. n.; Crossed square: <italic><tp:taxon-name>Orthomorpha atypica</tp:taxon-name></italic> sp. n.; Filled triangle: <italic><tp:taxon-name>Orthomorpha latiterga</tp:taxon-name></italic> sp. n.; Open square: <italic><tp:taxon-name>Orthomorpha suberecta</tp:taxon-name></italic> sp. n.; Open circle: <italic><tp:taxon-name>Orthomorpha isarankurai</tp:taxon-name></italic> sp. n.; Open triangle: <italic><tp:taxon-name>Orthomorpha elevata</tp:taxon-name></italic> sp. n.; Filled circle: <italic><tp:taxon-name>Orthomorpha subelevata</tp:taxon-name></italic> sp. n.; Filled square: <italic><tp:taxon-name>Orthomorpha similanensis</tp:taxon-name></italic> sp. n.; Inverted filled triangle: <italic><tp:taxon-name>Orthomorpha spiniformis</tp:taxon-name></italic> sp. n.</p></caption><graphic xmlns:xlink="http://www.w3.org/1999/xlink" xlink:href="ZooKeys-131-001-g119.jpg" position="float" orientation="portrait" xlink:type="simple"/></fig></tp:treatment-sec></tp:taxon-treatment>
