# Supplementary material for: Revision of the Southeast Asian millipede genus Orthomorpha Bollman, 1893, with the proposal of a new genus (Diplopoda, Polydesmida, Paradoxosomatidae)
Source: Zookeys. 2011 Sep 29;(131):1–161. doi: 10.3897/zookeys.131.1921 (PMC3208436; doi:10.3897/zookeys.131.1921)
Supplement: XML Treatment for Orthomorpha elevata [file zookeys.131.1921-treatment50.xml]

<!DOCTYPE tp:taxon-treatment
  PUBLIC "-//TaxonX//DTD Taxonomic Treatment Publishing DTD v0 20100105//EN" "tax-treatment-NSO.dtd">
<tp:taxon-treatment xmlns:tp="http://www.plazi.org/taxpub"><tp:treatment-meta><mixed-citation publication-type="journal"><person-group><name><surname>Likhitrakarn</surname><given-names>Natdanai</given-names></name><name><surname>Golovatch</surname><given-names>Sergei I.</given-names></name><name><surname>Panha</surname><given-names>Somsak</given-names></name></person-group><article-title>Revision of the Southeast Asian millipede genus 
                    <italic>Orthomorpha</italic> Bollman, 1893, with the proposal of a new genus (Diplopoda, Polydesmida, Paradoxosomatidae)
                </article-title><source>Zookeys</source><day>29</day><month>9</month><year>2011</year><volume>2011</volume><issue>131</issue><fpage>1</fpage><lpage>161</lpage><pub-id pub-id-type="doi">10.3897/zookeys.131.1921</pub-id></mixed-citation></tp:treatment-meta><tp:nomenclature><tp:taxon-name>
                        <tp:taxon-name-part taxon-name-part-type="genus">Orthomorpha</tp:taxon-name-part>
                        <tp:taxon-name-part taxon-name-part-type="species">elevata</tp:taxon-name-part>
                    <object-id xmlns:xlink="http://www.w3.org/1999/xlink" xlink:type="simple">urn:lsid:zoobank.org:act:DDACEC9B-1E7D-483E-9B4D-F65E619D2E76</object-id>
                    <object-id xmlns:xlink="http://www.w3.org/1999/xlink" xlink:type="simple">http://species-id.net/wiki/Orthomorpha_elevata</object-id>
                    </tp:taxon-name><tp:taxon-status xmlns:xlink="http://www.w3.org/1999/xlink" xlink:type="simple">sp. n.</tp:taxon-status><xref ref-type="fig" rid="F100">Figs 100</xref><xref ref-type="fig" rid="F101"/><xref ref-type="fig" rid="F102">102</xref></tp:nomenclature><tp:treatment-sec sec-type="Holotype"><title>Holotype.</title><p>♂ (CUMZ), Malaysia, Perak State, Bondig, Air Banum, ca 500 m, <named-content xmlns:xlink="http://www.w3.org/1999/xlink" content-type="dwc:verbatimCoordinates" xlink:type="simple">5°38'13"N, 101°42'41"E</named-content>, 27.05.2011, leg. S. Panha.</p></tp:treatment-sec><tp:treatment-sec sec-type="Paratypes"><title>Paratypes.</title><p>2 ♀ (CUMZ), same data, together with holotype. 1 ♀ (CUMZ), Malaysia, Johor State, Sungai Bantang, ca 100 m, <named-content xmlns:xlink="http://www.w3.org/1999/xlink" content-type="dwc:verbatimCoordinates" xlink:type="simple">2°19'50"N, 103°09'45"E</named-content>, 21.05.2011, leg. R. Chanabun. 1 ♀ (CUMZ), same State, Sungai Bantang, ca 100 m, <named-content xmlns:xlink="http://www.w3.org/1999/xlink" content-type="dwc:verbatimCoordinates" xlink:type="simple">2°19'50"N, 103°09'45"E</named-content>, 21.05.2011, leg. R. Chanabun. 2 ♀ (CUMZ), Kelantan State, near Gua Pulai, ca 120 m, <named-content xmlns:xlink="http://www.w3.org/1999/xlink" content-type="dwc:verbatimCoordinates" xlink:type="simple">4°74'36"N, 101°56'32"E</named-content>, 26.05.2011, leg. R. Chanabun. 2 ♀ (CUMZ), Kelantan State, near Gua Matu Madu, ca. 130 m, <named-content xmlns:xlink="http://www.w3.org/1999/xlink" content-type="dwc:verbatimCoordinates" xlink:type="simple">4°50'13"N, 101°56'56"E</named-content>, 26.05.2011, leg. R. Chanabun.</p></tp:treatment-sec><tp:treatment-sec sec-type="Name"><title>Name.</title><p>To emphasize the mostly strongly elevated paraterga.</p></tp:treatment-sec><tp:treatment-sec sec-type="Diagnosis"><title>Diagnosis.</title><p>Differs by mostly strongly elevated paraterga, coupled with two small sternal cones between ♂ coxae 4 (see also Key below).</p></tp:treatment-sec><tp:treatment-sec sec-type="Description"><title>Description.</title><p>Length 34 (holotype) or 31–38 mm (♀), width of midbody pro- and metazona 2.8 and 4.3 mm (holotype), 2.9–3.5 and 4.3–5.0 mm (♀), respectively.</p><p>Coloration of live material (<xref ref-type="fig" rid="F100">Fig. 100A</xref>) blackish to blackish-brown with contrasting pinkish paraterga legs, and tip of epiproct; coloration of alcohol material after long-term preservation blackish-brown with contrasting light yellowish calluses; two paramedian spots divided by a broad, blackish, axial stripe on prozona; lateral parts of<!--PageBreak--> paraterga near calluses, tip of epiproct, legs and venter light yellow-brown, legs slightly infuscate distally; antennae brown, distal part of antennomere 5, distal 2/3 of antennomere 6 and entire antennomere 7 blackish-brown (<xref ref-type="fig" rid="F100">Fig. 100B-H</xref>).</p><p>Clypeolabral region densely setose, vertex bare, epicranial suture distinct. Antennae short, slightly clavate (antennomere 6 broadest), extending behind body segment 3 (♂) or 2 (♀) dorsally. Head in width &lt; collum &lt; segments 3 and 4 &lt; 2 &lt; 5–17 (♂, ♀); thereafter body gently and gradually tapering. Collum with three transverse rows of medium-sized setae, pattern untraceable; paraterga slightly declivous, subtriangular, with a faint lateral incision near midway, evidently discontinuing dorsum’s convexity, <!--PageBreak-->caudal corner pointed, about level to rear tergal margin (<xref ref-type="fig" rid="F100">Fig. 100B &amp; C</xref>). Tegument rather poorly shining, metaterga, prozona and most of metazona below paraterga finely shagreened; metaterga dull, leathery, roughly shagreened, their caudal margin evidently ribbed, with 3+3 or 4+4 short wrinkles; surface below paraterga rugulose, on segments 2–4(5) microgranulate. Postcollum metaterga with fully abraded setae, setation pattern untraceable even as insertion points. Axial line visible on collum and both on following pro- and metazona. Paraterga very strongly developed (<xref ref-type="fig" rid="F100">Fig. 100A-H</xref>), especially well so in ♂, set at about 1/4 body height, postcollum ones upturned in lateral view, moderately enlarged on pore-bearing segments, thinner on poreless ones; shoulders broadly rounded and narrowly bordered, fused to callus; paraterga 2 and 19 (♂) or 19 (♀) lying below dorsum, paraterga 3 (♂) or 2–4 and 18 (♀) level to dorsum, remaining postcollum paraterga clearly above dorsum; caudal corner of postcollum paraterga pointed or narrowly rounded, always extending beyond rear tergal margin, best developed on segments 17 and 18 (<xref ref-type="fig" rid="F100">Fig. 100F &amp; G</xref>). Calluses delimited by a sulcus both dorsally and<!--PageBreak--> ventrally, with an evident front denticle only on paraterga 2, lateral margin virtually unincised on following paraterga, except for a small sinuosity in front of ozopore on pore-bearing segments. Posterior edge of paraterga strongly concave, especially strongly so on segments 18 and 19. Ozopores evident, lateral, lying in an ovoid groove at about 1/4 in front of caudal corner. Transverse sulcus complete on metaterga 4–18, narrow, superficial, not reaching bases of paraterga. Stricture between pro- and metazona narrow, rather deep, beaded at bottom down to base of paraterga (<xref ref-type="fig" rid="F100">Fig. 100B-F &amp; H</xref>). Pleurosternal carinae complete crests with a caudal tooth on segments 2–4, thereafter increasingly strongly reduced and remaining visible only as a front bulge and a caudal tooth until segment 17 (♂) or 13 (♀). Epiproct (<xref ref-type="fig" rid="F100">Fig. 100F-H</xref>) conical, flattened dorsoventrally, with two small teeth directed ventrocaudally, emarginate or subtruncate at tip; pre-apical papillae small denticles lying very close to tip. Hypoproct (<xref ref-type="fig" rid="F100">Fig. 100G</xref>) semi-circular, caudal margin with two strong and well-separated setiferous knobs.</p><p>Sterna sparsely setose, shining, without modifications; cross-impressions shallow; a paramedian pair of rather small, but evident tubercles in front of gonopod aperture; a small central lobe with a paramedian pair of evident, setose, apical cones between ♂ coxae 4 (<xref ref-type="fig" rid="F100">Fig. 100I &amp; J</xref>). Legs long and slender, slightly incrassate in ♂, midbody ones ca 1.3–1.4 (♂) or 1.1–1.2 times (♀) as long as body height, prefemora without modifications; ♂ tarsal brushes visible on legs 1–3, thereafter gradually thinning out.</p><p><!--PageBreak-->Gonopods (<xref ref-type="fig" rid="F101">Figs 101</xref> &amp; <xref ref-type="fig" rid="F102">102</xref>) simple. Coxa long and slender, with several strong setae distodorsally. Prefemur densely setose, more than 2 times shorter than femorite + “postfemoral” part. Femorite slightly curved, slender, nearly not enlarged distad, with a “postfemoral” part demarcated by an oblique lateral sulcus. Solenophore tip distinctly trifid, terminal prong being sharp and longest, middle denticle nearly as long as subterminal lobule; solenomere long and flagelliform.</p><fig id="F100" position="float" orientation="portrait"><label>Figure 100.</label><caption><p><italic><tp:taxon-name>Orthomorpha elevata</tp:taxon-name></italic> sp. n., ♂ holotype. <bold>A</bold> habitus, live coloration <bold>B, C</bold> anterior part of body, dorsal and lateral views, respectively <bold>D, E</bold> segments 10 and 11, dorsal and lateral views, respectively <bold>F, G, H</bold> posterior part of body, dorsal, ventral and lateral views, respectively <bold>I, J</bold> sternal cones between coxae 4, subcaudal and sublateral views, respectively.</p></caption><graphic xmlns:xlink="http://www.w3.org/1999/xlink" xlink:href="ZooKeys-131-001-g100.jpg" position="float" orientation="portrait" xlink:type="simple"/></fig><fig id="F101" position="float" orientation="portrait"><label>Figure 101.</label><caption><p><italic><tp:taxon-name>Orthomorpha elevata</tp:taxon-name></italic> sp. n., ♂ holotype. <bold>A, B</bold> right gonopod, mesal and lateral views, respectively <bold>C-F</bold> distal part of right gonopod, mesal, lateral, suboral and subcaudal views, respectively. Scale bar: 0.2 mm.</p></caption><graphic xmlns:xlink="http://www.w3.org/1999/xlink" xlink:href="ZooKeys-131-001-g101.jpg" position="float" orientation="portrait" xlink:type="simple"/></fig><fig id="F102" position="float" orientation="portrait"><label>Figure 102.</label><caption><p><italic><tp:taxon-name>Orthomorpha elevata</tp:taxon-name></italic> sp. n., ♂ holotype. <bold>A, B</bold> right gonopod, lateral and mesal views, respectively. Scale bar: 0.2 mm.</p></caption><graphic xmlns:xlink="http://www.w3.org/1999/xlink" xlink:href="ZooKeys-131-001-g102.jpg" position="float" orientation="portrait" xlink:type="simple"/></fig></tp:treatment-sec><tp:treatment-sec sec-type="Remark"><title>Remark.</title><p>This new species is rather widespread in northern Malaysia (<xref ref-type="fig" rid="F119">Map 2</xref>).</p></tp:treatment-sec><tp:treatment-sec><!--Section generated to contain objects referenced in tp:taxon-treatment.--><fig id="F119" position="float" orientation="portrait"><label>Map 2.</label><caption><p>Distributions of the new species of <italic><tp:taxon-name>Orthomorpha</tp:taxon-name></italic>. Crossed circle: <italic><tp:taxon-name>Orthomorpha picturata</tp:taxon-name></italic> sp. n.; Asterisk: <italic><tp:taxon-name>Orthomorpha tuberculifera</tp:taxon-name></italic> sp. n.; Inverted open triangle: <italic><tp:taxon-name>Orthomorpha subtuberculifera</tp:taxon-name></italic> sp. n.; Open diamond: <italic><tp:taxon-name>Orthomorpha communis</tp:taxon-name></italic> sp. n.; Crossed square: <italic><tp:taxon-name>Orthomorpha atypica</tp:taxon-name></italic> sp. n.; Filled triangle: <italic><tp:taxon-name>Orthomorpha latiterga</tp:taxon-name></italic> sp. n.; Open square: <italic><tp:taxon-name>Orthomorpha suberecta</tp:taxon-name></italic> sp. n.; Open circle: <italic><tp:taxon-name>Orthomorpha isarankurai</tp:taxon-name></italic> sp. n.; Open triangle: <italic><tp:taxon-name>Orthomorpha elevata</tp:taxon-name></italic> sp. n.; Filled circle: <italic><tp:taxon-name>Orthomorpha subelevata</tp:taxon-name></italic> sp. n.; Filled square: <italic><tp:taxon-name>Orthomorpha similanensis</tp:taxon-name></italic> sp. n.; Inverted filled triangle: <italic><tp:taxon-name>Orthomorpha spiniformis</tp:taxon-name></italic> sp. n.</p></caption><graphic xmlns:xlink="http://www.w3.org/1999/xlink" xlink:href="ZooKeys-131-001-g119.jpg" position="float" orientation="portrait" xlink:type="simple"/></fig></tp:treatment-sec></tp:taxon-treatment>
