# Supplementary material for: Revision of the Southeast Asian millipede genus Orthomorpha Bollman, 1893, with the proposal of a new genus (Diplopoda, Polydesmida, Paradoxosomatidae)
Source: Zookeys. 2011 Sep 29;(131):1–161. doi: 10.3897/zookeys.131.1921 (PMC3208436; doi:10.3897/zookeys.131.1921)
Supplement: XML Treatment for Orthomorpha subelevata [file zookeys.131.1921-treatment51.xml]

<!DOCTYPE tp:taxon-treatment
  PUBLIC "-//TaxonX//DTD Taxonomic Treatment Publishing DTD v0 20100105//EN" "tax-treatment-NSO.dtd">
<tp:taxon-treatment xmlns:tp="http://www.plazi.org/taxpub"><tp:treatment-meta><mixed-citation publication-type="journal"><person-group><name><surname>Likhitrakarn</surname><given-names>Natdanai</given-names></name><name><surname>Golovatch</surname><given-names>Sergei I.</given-names></name><name><surname>Panha</surname><given-names>Somsak</given-names></name></person-group><article-title>Revision of the Southeast Asian millipede genus 
                    <italic>Orthomorpha</italic> Bollman, 1893, with the proposal of a new genus (Diplopoda, Polydesmida, Paradoxosomatidae)
                </article-title><source>Zookeys</source><day>29</day><month>9</month><year>2011</year><volume>2011</volume><issue>131</issue><fpage>1</fpage><lpage>161</lpage><pub-id pub-id-type="doi">10.3897/zookeys.131.1921</pub-id></mixed-citation></tp:treatment-meta><tp:nomenclature><tp:taxon-name>
                        <tp:taxon-name-part taxon-name-part-type="genus">Orthomorpha</tp:taxon-name-part>
                        <tp:taxon-name-part taxon-name-part-type="species">subelevata</tp:taxon-name-part>
                    <object-id xmlns:xlink="http://www.w3.org/1999/xlink" xlink:type="simple">urn:lsid:zoobank.org:act:75C015CB-D0D4-4745-8B4D-4FF1901F0892</object-id>
                    <object-id xmlns:xlink="http://www.w3.org/1999/xlink" xlink:type="simple">http://species-id.net/wiki/Orthomorpha_subelevata</object-id>
                    </tp:taxon-name><tp:taxon-status xmlns:xlink="http://www.w3.org/1999/xlink" xlink:type="simple">sp. n.</tp:taxon-status><xref ref-type="fig" rid="F103">Figs 103</xref><xref ref-type="fig" rid="F104"/><xref ref-type="fig" rid="F105">105</xref></tp:nomenclature><tp:treatment-sec sec-type="Holotype"><title>Holotype.</title><p>♂ (CUMZ), Malaysia, Kedah State, Gunung Baling, <named-content xmlns:xlink="http://www.w3.org/1999/xlink" content-type="dwc:verbatimCoordinates" xlink:type="simple">6°06'N, 101°29'E</named-content>, 27.02.2008, leg. C. Sutcharit.<!--PageBreak--></p></tp:treatment-sec><tp:treatment-sec sec-type="Paratypes"><title>Paratypes.</title><p>2 ♀ (CUMZ), same data, together with holotype. 1 ♂ (CUMZ), Malaysia, Perlis State, Kaki Bukit, <named-content xmlns:xlink="http://www.w3.org/1999/xlink" content-type="dwc:verbatimCoordinates" xlink:type="simple">7°04'32"N, 100°20'55"E</named-content>, 28.03.2011, leg. R. Chanabun. 1 ♂, 1 ♀ (CUMZ), Penang State, Penang Dam, <named-content xmlns:xlink="http://www.w3.org/1999/xlink" content-type="dwc:verbatimCoordinates" xlink:type="simple">5°41'08"N, 100°28'65"E</named-content>, 26.03.2009, leg. C. Sutcharit. 1 ♂, 1 ♀, 1 juv. (CUMZ), Perak State, Gunung Genting, <named-content xmlns:xlink="http://www.w3.org/1999/xlink" content-type="dwc:verbatimCoordinates" xlink:type="simple">4°35'58"N, 102°20'04"E</named-content>, 30.03.2009, leg. C. Sutcharit.</p></tp:treatment-sec><tp:treatment-sec sec-type="Name"><title>Name.</title><p>To emphasize the strong similarity to <italic><tp:taxon-name>Orthomorpha elevata</tp:taxon-name></italic> sp. n.</p></tp:treatment-sec><tp:treatment-sec sec-type="Diagnosis"><title>Diagnosis.</title><p>Comes closest to <italic><tp:taxon-name>Orthomorpha elevata</tp:taxon-name></italic> sp. n., but differs in the paraterga lying below the dorsum, coupled with pleurosternal carinae present at least as a caudal denticle until segment 16 (♂) or 13 (♀) (see also Key below).</p></tp:treatment-sec><tp:treatment-sec sec-type="Description"><title>Description.</title><p>Length 40–42 (♂) or 41–45 mm (♀), width of midbody pro- and metazona 3.0–3.7 and 4.0–5.6 mm (♂), 3.0–4.2 and 4.9–6.1 mm (♀), respectively. Holotype 3.95 mm long, 3.9 and 4.0 mm wide on midbody pro- and metazona, respectively.</p><p>Coloration of alcohol material after long-term preservation brown to dark brown with contrasting whitish calluses, lateral parts of paraterga close to calluses and, some<!--PageBreak-->times, entire epiproct, as well as light yellow to yellow-brown legs and epiproct; two paramedian spots divided by a narrow, brown or grey-brown axial stripe on prozona and central parts of metaterga slightly lighter than background, light brown, except for an infuscate cross composed of transverse sulcus and axial line, the latter often extending from collum to tip of epiproct (<xref ref-type="fig" rid="F103">Fig. 103A-G</xref>).</p><p>All other characters as in <italic><tp:taxon-name>Orthomorpha elevata</tp:taxon-name></italic> sp. n., except as follows.</p><p>Antennae barely reaching end of segment 3 (♂) or 2 (♀) dorsally. Ribs at caudal margin of metaterga often vague, sometimes represented by low bosses. Axial line always visible on collum, as well as on following prozona, metaterga and epiproct. Paraterga very strongly developed (<xref ref-type="fig" rid="F103">Fig. 103A-G</xref>), but always lying below dorsum. Transverse sulcus incomplete on metatergum 4, complete, but not reaching bases of paraterga on metaterga 5–18. Hypoproct (<xref ref-type="fig" rid="F103">Fig. 103G</xref>) subtrapeziform, caudal margin with two stronger and well-separated setiferous knobs.</p><p>Sterna densely setose. Legs long and slender, slightly incrassate in ♂, midbody ones ca 1.7–1.8 (♂) or 1.2–1.3 times (♀) as long as body height; ♂ tarsal brushes visible on legs 1–8, thereafter absent.</p><p>Gonopods (<xref ref-type="fig" rid="F104">Figs 104</xref> &amp; <xref ref-type="fig" rid="F105">105</xref>) virtually same as in <italic><tp:taxon-name>Orthomorpha elevata</tp:taxon-name></italic> sp. n.</p><fig id="F103" position="float" orientation="portrait"><label>Figure 103.</label><caption><p><italic><tp:taxon-name>Orthomorpha subelevata</tp:taxon-name></italic> sp. n., ♂ holotype. <bold>A, B</bold> anterior part of body, dorsal and lateral views, respectively <bold>C, D</bold> segments 10 and 11, dorsal and lateral views, respectively <bold>D, E, F</bold> posterior part of body, lateral, dorsal and ventral views, respectively <bold>H, I</bold> sternal cones between coxae 4, subcaudal and sublateral views, respectively.</p></caption><graphic xmlns:xlink="http://www.w3.org/1999/xlink" xlink:href="ZooKeys-131-001-g103.jpg" position="float" orientation="portrait" xlink:type="simple"/></fig><fig id="F104" position="float" orientation="portrait"><label>Figure 104.</label><caption><p><italic><tp:taxon-name>Orthomorpha subelevata</tp:taxon-name></italic> sp. n., ♂ holotype. <bold>A, B</bold> right gonopod, mesal and lateral views, respectively <bold>C–F</bold> distal part of right gonopod, mesal, lateral, suboral and subcaudal views, respectively. Scale bar: 0.2 mm.</p></caption><graphic xmlns:xlink="http://www.w3.org/1999/xlink" xlink:href="ZooKeys-131-001-g104.jpg" position="float" orientation="portrait" xlink:type="simple"/></fig><fig id="F105" position="float" orientation="portrait"><label>Figure 105.</label><caption><p><italic><tp:taxon-name>Orthomorpha subelevata</tp:taxon-name></italic> sp. n., ♂ holotype. <bold>A, B</bold> left gonopod, mesal and lateral views, respectively.Scale bar: 0.2 mm.</p></caption><graphic xmlns:xlink="http://www.w3.org/1999/xlink" xlink:href="ZooKeys-131-001-g105.jpg" position="float" orientation="portrait" xlink:type="simple"/></fig></tp:treatment-sec><tp:treatment-sec sec-type="Remark"><title>Remark.</title><p>This new species is rather widespread in northern Malaysia (<xref ref-type="fig" rid="F119">Map 2</xref>).</p></tp:treatment-sec><tp:treatment-sec><!--Section generated to contain objects referenced in tp:taxon-treatment.--><fig id="F119" position="float" orientation="portrait"><label>Map 2.</label><caption><p>Distributions of the new species of <italic><tp:taxon-name>Orthomorpha</tp:taxon-name></italic>. Crossed circle: <italic><tp:taxon-name>Orthomorpha picturata</tp:taxon-name></italic> sp. n.; Asterisk: <italic><tp:taxon-name>Orthomorpha tuberculifera</tp:taxon-name></italic> sp. n.; Inverted open triangle: <italic><tp:taxon-name>Orthomorpha subtuberculifera</tp:taxon-name></italic> sp. n.; Open diamond: <italic><tp:taxon-name>Orthomorpha communis</tp:taxon-name></italic> sp. n.; Crossed square: <italic><tp:taxon-name>Orthomorpha atypica</tp:taxon-name></italic> sp. n.; Filled triangle: <italic><tp:taxon-name>Orthomorpha latiterga</tp:taxon-name></italic> sp. n.; Open square: <italic><tp:taxon-name>Orthomorpha suberecta</tp:taxon-name></italic> sp. n.; Open circle: <italic><tp:taxon-name>Orthomorpha isarankurai</tp:taxon-name></italic> sp. n.; Open triangle: <italic><tp:taxon-name>Orthomorpha elevata</tp:taxon-name></italic> sp. n.; Filled circle: <italic><tp:taxon-name>Orthomorpha subelevata</tp:taxon-name></italic> sp. n.; Filled square: <italic><tp:taxon-name>Orthomorpha similanensis</tp:taxon-name></italic> sp. n.; Inverted filled triangle: <italic><tp:taxon-name>Orthomorpha spiniformis</tp:taxon-name></italic> sp. n.</p></caption><graphic xmlns:xlink="http://www.w3.org/1999/xlink" xlink:href="ZooKeys-131-001-g119.jpg" position="float" orientation="portrait" xlink:type="simple"/></fig></tp:treatment-sec></tp:taxon-treatment>
