# Supplementary material for: Revision of the Southeast Asian millipede genus Orthomorpha Bollman, 1893, with the proposal of a new genus (Diplopoda, Polydesmida, Paradoxosomatidae)
Source: Zookeys. 2011 Sep 29;(131):1–161. doi: 10.3897/zookeys.131.1921 (PMC3208436; doi:10.3897/zookeys.131.1921)
Supplement: XML Treatment for Orthomorpha similanensis [file zookeys.131.1921-treatment52.xml]

<!DOCTYPE tp:taxon-treatment
  PUBLIC "-//TaxonX//DTD Taxonomic Treatment Publishing DTD v0 20100105//EN" "tax-treatment-NSO.dtd">
<tp:taxon-treatment xmlns:tp="http://www.plazi.org/taxpub"><tp:treatment-meta><mixed-citation publication-type="journal"><person-group><name><surname>Likhitrakarn</surname><given-names>Natdanai</given-names></name><name><surname>Golovatch</surname><given-names>Sergei I.</given-names></name><name><surname>Panha</surname><given-names>Somsak</given-names></name></person-group><article-title>Revision of the Southeast Asian millipede genus 
                    <italic>Orthomorpha</italic> Bollman, 1893, with the proposal of a new genus (Diplopoda, Polydesmida, Paradoxosomatidae)
                </article-title><source>Zookeys</source><day>29</day><month>9</month><year>2011</year><volume>2011</volume><issue>131</issue><fpage>1</fpage><lpage>161</lpage><pub-id pub-id-type="doi">10.3897/zookeys.131.1921</pub-id></mixed-citation></tp:treatment-meta><tp:nomenclature><tp:taxon-name>
                        <tp:taxon-name-part taxon-name-part-type="genus">Orthomorpha</tp:taxon-name-part>
                        <tp:taxon-name-part taxon-name-part-type="species">similanensis</tp:taxon-name-part>
                    <object-id xmlns:xlink="http://www.w3.org/1999/xlink" xlink:type="simple">urn:lsid:zoobank.org:act:1D2A3461-01D5-4BF5-BDD7-A8DB221F9EE5</object-id>
                    <object-id xmlns:xlink="http://www.w3.org/1999/xlink" xlink:type="simple">http://species-id.net/wiki/Orthomorpha_similanensis</object-id>
                    </tp:taxon-name><tp:taxon-status xmlns:xlink="http://www.w3.org/1999/xlink" xlink:type="simple">sp. n.</tp:taxon-status><xref ref-type="fig" rid="F106">Figs 106</xref><xref ref-type="fig" rid="F107"/><xref ref-type="fig" rid="F108">108</xref></tp:nomenclature><tp:treatment-sec sec-type="Holotype"><title>Holotype.</title><p>♂ (CUMZ), Thailand, Phang Nga Prov., Khura Buri Distr., Similan National Park, Ko Miang, Island 4, ca 40 m, <named-content xmlns:xlink="http://www.w3.org/1999/xlink" content-type="dwc:verbatimCoordinates" xlink:type="simple">8°34'14"N, 97°38'14"E</named-content>, 05.04.2010, leg. S. Panha, J. Sutcharit &amp; N. Likhitrakarn.</p></tp:treatment-sec><tp:treatment-sec sec-type="Paratypes"><title>Paratypes.</title><p>1 ♂, 1 ♀ (ZMUC), 1 ♂, 1 ♀ (ZMUM), 4 ♂, 3 ♀ (CUMZ), same locality, together with holotype.</p></tp:treatment-sec><tp:treatment-sec sec-type="Name"><title>Name.</title><p>To emphasize the type locality.</p></tp:treatment-sec><tp:treatment-sec sec-type="Diagnosis"><title>Diagnosis.</title><p>Differs by a strongly contrasting colour pattern, coupled with pleurosternal carinae represented by complete crests bulged anteriorly and with a sharp caudal tooth on segments 2–7, thereafter only a sharp caudal tooth on segments 8–16 (♂), or crests bulged anteriorly and with a sharp caudal tooth on segments 2–4, thereafter only a small sharp caudal tooth on segments 5–14 (♀) (see also Key below).</p></tp:treatment-sec><tp:treatment-sec sec-type="Description"><title>Description.</title><p>Length 26–30 (♂) or 31–33 mm (♀), width of midbody pro- and metazona 2.1–2.6 and 3.5–3.8 mm (♂), 2.9–3.4 and 4.0–4.3 mm (♀), respectively.</p><p>Coloration of live animals blackish, paraterga and epiproct contrastingly creamy yellow, legs and venter dark brown to blackish; coloration of alcohol material after long-term preservation dark brown to blackish, paraterga (marbled at base) and epiproct faded to pale yellow, legs and venter more pale brown (<xref ref-type="fig" rid="F106">Fig. 106A-G</xref>).</p><p>Clypeolabral region densely setose, vertex sparsely so, epicranial suture distinct. Antennae moderately long (<xref ref-type="fig" rid="F106">Fig. 106B</xref>), extending behind to body segment 3 (♂) or<!--PageBreak--> 2 (♀) dorsally. Head in width &lt; collum &lt; segment 3 = 4 &lt; 2 = 5–16 (♂); thereafter body gently and gradually tapering. Collum with three transverse rows of setae: 3+3 anterior, 2+2 intermediate, and 2+2 posterior; lateral corner of paraterga narrowly rounded, slightly bordered and declined ventrally, not surpassing rear tergal margin (<xref ref-type="fig" rid="F106">Fig. 106A &amp; B</xref>). Tegument smooth and shining, prozona very finely shagreened, metazona leathery, delicately rugulose, below paraterga more evidently rugulose. Postcollum metaterga with an anterior transverse row of 2+2 setae. Tergal setae long, slender, about 1/3 metatergal length. Axial line very faint, barely traceable on metaterga (♂). Paraterga very strongly developed (<xref ref-type="fig" rid="F106">Fig. 106A-H</xref>), especially well so in ♂, slightly upturned and lying below dorsum (at about 1/3 of midbody height); shoulders well-developed, slightly rounded and oblique laterally; caudal corner of paraterga 2 nearly pointed, thereafter increasingly narrowly pointed towards paraterga 17–19; paraterga bent posteriad, at least slightly extending beyond rear tergal margin, more evidently so on segments 2, 3 and 17–19. Calluses delimited by a sulcus only dorsally, rather narrow, a little wider on pore-bearing segments (<xref ref-type="fig" rid="F106">Fig. 106B, D &amp; F</xref>). Posterior edge of paraterga evidently concave, more strongly so on segments 16–19 (<xref ref-type="fig" rid="F106">Fig. 106F-H</xref>). Ozopores evident, lateral, lying in an ovoid <!--PageBreak-->groove at about 1/4 in front of caudal corner. Transverse sulcus usually broad and shallow (<xref ref-type="fig" rid="F106">Fig. 106B, D &amp; F</xref>), superficial (especially so due to coarse texture around), slightly incomplete on segments 4 and 19, complete on metaterga 5–18, slightly not reaching bases of paraterga, a little better developed in ♀ (<xref ref-type="fig" rid="F106">Fig. 106B, D &amp; F</xref>). Stricture between pro- and metazona narrow, shallow, evidently beaded at bottom down to base of paraterga (<xref ref-type="fig" rid="F106">Fig. 106B, D, E &amp; F</xref>). Pleurosternal carinae complete crests bulged anteriorly and with a sharp caudal tooth on segments 2–7, thereafter only a sharp caudal tooth on segments 8–16 (♂), or crests bulged anteriorly and with a sharp caudal tooth on segments 2–4, thereafter only a small sharp caudal tooth on segments 5–14 (♀). Epiproct (<xref ref-type="fig" rid="F106">Fig. 106F-H</xref>) conical, flattened dorsoventrally, with two evident apical papillae, subtruncate at tip; pre-apical papillae evident. Hypoproct (<xref ref-type="fig" rid="F106">Fig. 106G</xref>) subtriangular, caudal margin pointed; setiferous knobs at caudal edge well-separated, rather small.</p><p>Sterna delicately and sparsely setose, without modifications, but with a pair of very small, blunt, fully separated cones between ♂ coxae 4 (<xref ref-type="fig" rid="F106">Figs 106I &amp; J</xref>). A pair of conspicuous rounded tubercles flanking anterior edge of gonopod aperture, both bent posterolaterad. Legs moderately long and slender, slightly incrassate in ♂, midbody ones ca 1.3–1.4 (♂) or 0.8–0.9 times (♀) as long as body height, prefemora without modifications, ♂ tarsal brushes present until legs of segment 13.</p><p>Gonopods (<xref ref-type="fig" rid="F107">Figs 107</xref> &amp; <xref ref-type="fig" rid="F108">108</xref>) simple. Coxa long and slender, with several strong setae distodorsally. Prefemur densely setose, about half the length of femorite + “postfemoral” part. Femorite slender, slightly curved and nearly not enlarged distad, with a “postfemoral” part demarcated by an oblique lateral sulcus. Solenophore with a tridentate tip, middle prong about as long as terminal denticle, subterminal lobule rounded, smallest; solenomere long, flagelliform, a short tip exposed.</p><fig id="F106" position="float" orientation="portrait"><label>Figure 106.</label><caption><p><italic><tp:taxon-name>Orthomorpha similanensis</tp:taxon-name></italic> sp. n., ♂ holotype. <bold>A</bold> habitus, live coloration <bold>B, C</bold> anterior part of body, dorsal and lateral views, respectively <bold>D, E</bold> segments 10 and 11, dorsal and lateral views, respectively <bold>F, G, H</bold> posterior part of body, dorsal, ventral and lateral views, respectively <bold>I, J</bold> sternal cones between coxae 4, subcaudal and sublateral views, respectively.</p></caption><graphic xmlns:xlink="http://www.w3.org/1999/xlink" xlink:href="ZooKeys-131-001-g106.jpg" position="float" orientation="portrait" xlink:type="simple"/></fig><fig id="F107" position="float" orientation="portrait"><label>Figure 107.</label><caption><p><italic><tp:taxon-name>Orthomorpha similanensis</tp:taxon-name></italic> sp. n., ♂ holotype. <bold>A, B</bold> right gonopod, mesal and lateral views, respectively <bold>C–F</bold> distal part of right gonopod, mesal, lateral, suboral and subcaudal views, respectively Scale bar: 0.2 mm.</p></caption><graphic xmlns:xlink="http://www.w3.org/1999/xlink" xlink:href="ZooKeys-131-001-g107.jpg" position="float" orientation="portrait" xlink:type="simple"/></fig><fig id="F108" position="float" orientation="portrait"><label>Figure 108.</label><caption><p><italic><tp:taxon-name>Orthomorpha similanensis</tp:taxon-name></italic> sp. n., ♂ holotype. <bold>A, B</bold> right gonopod, lateral and mesal views, respectively.Scale bar: 0.2 mm<bold>.</bold></p></caption><graphic xmlns:xlink="http://www.w3.org/1999/xlink" xlink:href="ZooKeys-131-001-g108.jpg" position="float" orientation="portrait" xlink:type="simple"/></fig></tp:treatment-sec><tp:treatment-sec sec-type="Remark"><title>Remark.</title><p>This new species is only known from one of the islets of Similan Archipelago, Thailand (<xref ref-type="fig" rid="F119">Map 2</xref>).</p></tp:treatment-sec><tp:treatment-sec><!--Section generated to contain objects referenced in tp:taxon-treatment.--><fig id="F119" position="float" orientation="portrait"><label>Map 2.</label><caption><p>Distributions of the new species of <italic><tp:taxon-name>Orthomorpha</tp:taxon-name></italic>. Crossed circle: <italic><tp:taxon-name>Orthomorpha picturata</tp:taxon-name></italic> sp. n.; Asterisk: <italic><tp:taxon-name>Orthomorpha tuberculifera</tp:taxon-name></italic> sp. n.; Inverted open triangle: <italic><tp:taxon-name>Orthomorpha subtuberculifera</tp:taxon-name></italic> sp. n.; Open diamond: <italic><tp:taxon-name>Orthomorpha communis</tp:taxon-name></italic> sp. n.; Crossed square: <italic><tp:taxon-name>Orthomorpha atypica</tp:taxon-name></italic> sp. n.; Filled triangle: <italic><tp:taxon-name>Orthomorpha latiterga</tp:taxon-name></italic> sp. n.; Open square: <italic><tp:taxon-name>Orthomorpha suberecta</tp:taxon-name></italic> sp. n.; Open circle: <italic><tp:taxon-name>Orthomorpha isarankurai</tp:taxon-name></italic> sp. n.; Open triangle: <italic><tp:taxon-name>Orthomorpha elevata</tp:taxon-name></italic> sp. n.; Filled circle: <italic><tp:taxon-name>Orthomorpha subelevata</tp:taxon-name></italic> sp. n.; Filled square: <italic><tp:taxon-name>Orthomorpha similanensis</tp:taxon-name></italic> sp. n.; Inverted filled triangle: <italic><tp:taxon-name>Orthomorpha spiniformis</tp:taxon-name></italic> sp. n.</p></caption><graphic xmlns:xlink="http://www.w3.org/1999/xlink" xlink:href="ZooKeys-131-001-g119.jpg" position="float" orientation="portrait" xlink:type="simple"/></fig></tp:treatment-sec></tp:taxon-treatment>
