# Supplementary material for: Revision of the Southeast Asian millipede genus Orthomorpha Bollman, 1893, with the proposal of a new genus (Diplopoda, Polydesmida, Paradoxosomatidae)
Source: Zookeys. 2011 Sep 29;(131):1–161. doi: 10.3897/zookeys.131.1921 (PMC3208436; doi:10.3897/zookeys.131.1921)
Supplement: XML Treatment for Orthomorpha spiniformis [file zookeys.131.1921-treatment53.xml]

<!DOCTYPE tp:taxon-treatment
  PUBLIC "-//TaxonX//DTD Taxonomic Treatment Publishing DTD v0 20100105//EN" "tax-treatment-NSO.dtd">
<tp:taxon-treatment xmlns:tp="http://www.plazi.org/taxpub"><tp:treatment-meta><mixed-citation publication-type="journal"><person-group><name><surname>Likhitrakarn</surname><given-names>Natdanai</given-names></name><name><surname>Golovatch</surname><given-names>Sergei I.</given-names></name><name><surname>Panha</surname><given-names>Somsak</given-names></name></person-group><article-title>Revision of the Southeast Asian millipede genus 
                    <italic>Orthomorpha</italic> Bollman, 1893, with the proposal of a new genus (Diplopoda, Polydesmida, Paradoxosomatidae)
                </article-title><source>Zookeys</source><day>29</day><month>9</month><year>2011</year><volume>2011</volume><issue>131</issue><fpage>1</fpage><lpage>161</lpage><pub-id pub-id-type="doi">10.3897/zookeys.131.1921</pub-id></mixed-citation></tp:treatment-meta><tp:nomenclature><tp:taxon-name>
                        <tp:taxon-name-part taxon-name-part-type="genus">Orthomorpha</tp:taxon-name-part>
                        <tp:taxon-name-part taxon-name-part-type="species">spiniformis</tp:taxon-name-part>
                    <object-id xmlns:xlink="http://www.w3.org/1999/xlink" xlink:type="simple">urn:lsid:zoobank.org:act:B6E4C181-A49C-4EA7-A5EB-0FA8B8B47C4C</object-id>
                    <object-id xmlns:xlink="http://www.w3.org/1999/xlink" xlink:type="simple">http://species-id.net/wiki/Orthomorpha_spiniformis</object-id>
                    </tp:taxon-name><tp:taxon-status xmlns:xlink="http://www.w3.org/1999/xlink" xlink:type="simple">sp. n.</tp:taxon-status><xref ref-type="fig" rid="F109">Figs 109</xref><xref ref-type="fig" rid="F110"/><xref ref-type="fig" rid="F111">111</xref></tp:nomenclature><tp:treatment-sec sec-type="Holotype"><title>Holotype.</title><p>♂ (CUMZ), Malaysia, Pahang State, Panang National Park, ca 80 m, <named-content xmlns:xlink="http://www.w3.org/1999/xlink" content-type="dwc:verbatimCoordinates" xlink:type="simple">3°52'22"N, 102°19'20"E</named-content>, 23.05.2011, leg. S. Panha.</p></tp:treatment-sec><tp:treatment-sec sec-type="Paratypes"><title>Paratypes.</title><p>1 ♂, 1 ♀ (CUMZ), same State, Lake Kenyir, ca 170 m, 4°50'44"N, 102° 43'15"E, 25.05.2011, leg. S. Panha.</p></tp:treatment-sec><tp:treatment-sec sec-type="Name"><title>Name.</title><p>To emphasize the spiniform paraterga.</p></tp:treatment-sec><tp:treatment-sec sec-type="Diagnosis"><title>Diagnosis.</title><p>Differs in strongly spiniform paraterga, coupled with virtually smooth metaterga etc. (see also Key below).</p></tp:treatment-sec><tp:treatment-sec sec-type="Description"><title>Description.</title><p>Length 25–28 mm (♂), 29 mm (♀), width of midbody pro- and metazona 2.0–2.2 and 3.1–3.5 mm (♂), 2.4 and 3.5 mm (♀), respectively.<!--PageBreak--></p><p>Coloration of live animals blackish-brown, calluses of paraterga (especially caudal parts) and distal half of epiproct contrasting red-brown; legs and venter yellow to light brown (<xref ref-type="fig" rid="F109">Fig. 109A</xref>); coloration of alcohol material after long-term preservation faded to dark castaneous brown, paraterga contrasting pallid to very light brownish, antennomeres 1–4 very light brown, distal antennomeres brown (<xref ref-type="fig" rid="F109">Fig. 109B-H</xref>).</p><p>Clypeolabral region densely setose, vertex bare, epicranial suture distinct. Antennae short, poorly clavate (<xref ref-type="fig" rid="F109">Fig. 109A</xref>), extending behind (♂) or not reaching end of segment 2 (♀) dorsally. Head in width &lt;&lt; collum &lt; segment 3 = 4 &lt; 2 &lt; 5–17 (♂, ♀); thereafter body gently and gradually tapering. Collum semi-lunar, with an untraceable pattern of <!--PageBreak-->setation, surface rugulose, middle slightly flattened; paraterga narrowly subtriangular, subspiniform, devoid of lateral incisions; caudal corner nearly pointed, not extending behind tergal margin (<xref ref-type="fig" rid="F109">Fig. 109B &amp; C</xref>). Tegument rather poorly shining, prozona very finely shagreened, metaterga rugose to rugulose (especially well so near bases of paraterga), finely granulate, below paraterga microgranulate. Postcollum metaterga with two transverse rows of short, mostly abraded setae traceable only as insertion points or short wrinkles: 2+2 in front (pre-sulcus) row without wrinkles and 2+2 (or 3+3?) in caudal (postsulcus) row on wrinkles (<xref ref-type="fig" rid="F109">Fig. 109B-F</xref>). Axial line rather clear, especially so on postsulcus halves of metaterga. Paraterga very strongly developed (<xref ref-type="fig" rid="F109">Fig. 109A-H</xref>), especially well so in ♂, always spiniform and pointed, mostly subhorizontal to faintly upturned, level to or slightly above dorsum, only on segments 1–4 and 19 evidently below dorsum, set at about 1/4 midbody height; shoulders strongly and regularly rounded, well-developed, caudal corners of postcollum paraterga always extending beyond tergal margin. Calluses delimited by a sulcus both dorsally and ventrally, especially deeply so dorsally, rather na<!--PageBreak-->rrow, with 3–4 small lateral incisions on callus 2 and one similarly unclear indentation on each following segment, these indentations lying at about front 1/3 on poreless segments and at about 1/2 on pore-bearing ones (<xref ref-type="fig" rid="F109">Fig. 109B, D &amp; F</xref>). Posterior edge of paraterga always very evidently concave, more strongly so on segments 16–19 (<xref ref-type="fig" rid="F109">Fig. 109F</xref>). Ozopores evident, lateral, lying in a deep ovoid groove at about 1/3–1/4 paratergal length in front of caudal corner. Transverse sulcus present on metaterga 5–17, complete and reaching bases of paraterga, incomplete and faint on metatergum 18 (♂, ♀), beaded at bottom, rather deep (<xref ref-type="fig" rid="F109">Fig. 109B, D &amp; F</xref>). Stricture between pro- and metazona deep, narrow, evidently ribbed at bottom down to base of paraterga. Pleurosternal carinae poorly developed, especially so in ♀, as small, complete and roughly granulate crests with a distinct tooth both frontally and caudally only on segments 2–4, traceable as a small caudal denticle on segments 5–7 (♂) or 5 and 6 (♀) (<xref ref-type="fig" rid="F109">Fig. 109C, E &amp; H</xref>). Epiproct (<xref ref-type="fig" rid="F109">Fig. 109F-H</xref>) conical, rather short, flattened dorsoventrally, with two very strong pre-apical papillae strongly removed from a deeply emarginate tip. Hypoproct (<xref ref-type="fig" rid="F109">Fig. 109G</xref>) roundly subtrapeziform, setiferous knobs at caudal edge very small and well-separated.</p><p>Sterna shining, sparsely setose; a paramedian pair of evident, fully separated, anteroventrally directed, setose cones between ♂ coxae 4 (<xref ref-type="fig" rid="F109">Fig. 109I &amp; J</xref>), these being similar in size to those in front of gonopod aperture. Legs long and slender, almost not <!--PageBreak-->incrassate in ♂, midbody ones ca 1.6–1.7 (♂) or 1.1–1.2 times (♀) as long as body height, prefemora without modifications, ♂ tarsal brushes present only on ♂ legs 1–2, thereafter gradually thinning out.</p><p>Gonopods (<xref ref-type="fig" rid="F110">Figs 110</xref> &amp; <xref ref-type="fig" rid="F111">111</xref>) simple. Coxa long and slender, with several strong setae distodorsally. Prefemoral portion densely setose, about 3 times shorter than femorite + “postfemoral” part. Femorite slender, slightly curved, nearly not enlarged distad, with a “postfemoral” part demarcated by an oblique lateral sulcus. Solenophore tip clearly trifid, with a pronounced middle denticle; solenomere long and flagelliform.</p><fig id="F109" position="float" orientation="portrait"><label>Figure 109.</label><caption><p><italic><tp:taxon-name>Orthomorpha spiniformis</tp:taxon-name></italic> sp. n., ♂ holotype. <bold>A</bold> habitus, live coloration <bold>B, C</bold> anterior part of body, dorsal and lateral views, respectively <bold>D, E</bold> segments 10 and 11, dorsal and lateral views, respectively <bold>F, G, H</bold> posterior part of body, dorsal, ventral and lateral views, respectively <bold>I, J</bold> sternal cones between coxae 4, subcaudal and sublateral views, respectively.</p></caption><graphic xmlns:xlink="http://www.w3.org/1999/xlink" xlink:href="ZooKeys-131-001-g109.jpg" position="float" orientation="portrait" xlink:type="simple"/></fig><fig id="F110" position="float" orientation="portrait"><label>Figure 110.</label><caption><p><italic><tp:taxon-name>Orthomorpha spiniformis</tp:taxon-name></italic> sp. n., ♂ paratype. <bold>A, B</bold> right gonopod, mesal and lateral views, respectively <bold>C-F</bold> distal part of right gonopod, mesal, lateral, suboral and subcaudal views, respectively. Scale bar: 0.2 mm.</p></caption><graphic xmlns:xlink="http://www.w3.org/1999/xlink" xlink:href="ZooKeys-131-001-g110.jpg" position="float" orientation="portrait" xlink:type="simple"/></fig><fig id="F111" position="float" orientation="portrait"><label>Figure 111.</label><caption><p><italic><tp:taxon-name>Orthomorpha spiniformis</tp:taxon-name></italic> sp. n., ♂ holotype. <bold>A, B</bold> right gonopod, lateral and mesal views, respectively. Scale bar: 0.2 mm.</p></caption><graphic xmlns:xlink="http://www.w3.org/1999/xlink" xlink:href="ZooKeys-131-001-g111.jpg" position="float" orientation="portrait" xlink:type="simple"/></fig></tp:treatment-sec><tp:treatment-sec sec-type="Remarks"><title>Remarks.</title><p>This new species seems to be restricted to Pahang State, southern Malay Peninsula within Malaysia (<xref ref-type="fig" rid="F119">Map 2</xref>).</p><sec sec-type="Species with a shortened gonopod femorite"><title>Species with a shortened gonopod femorite</title></sec></tp:treatment-sec><tp:treatment-sec><!--Section generated to contain objects referenced in tp:taxon-treatment.--><fig id="F119" position="float" orientation="portrait"><label>Map 2.</label><caption><p>Distributions of the new species of <italic><tp:taxon-name>Orthomorpha</tp:taxon-name></italic>. Crossed circle: <italic><tp:taxon-name>Orthomorpha picturata</tp:taxon-name></italic> sp. n.; Asterisk: <italic><tp:taxon-name>Orthomorpha tuberculifera</tp:taxon-name></italic> sp. n.; Inverted open triangle: <italic><tp:taxon-name>Orthomorpha subtuberculifera</tp:taxon-name></italic> sp. n.; Open diamond: <italic><tp:taxon-name>Orthomorpha communis</tp:taxon-name></italic> sp. n.; Crossed square: <italic><tp:taxon-name>Orthomorpha atypica</tp:taxon-name></italic> sp. n.; Filled triangle: <italic><tp:taxon-name>Orthomorpha latiterga</tp:taxon-name></italic> sp. n.; Open square: <italic><tp:taxon-name>Orthomorpha suberecta</tp:taxon-name></italic> sp. n.; Open circle: <italic><tp:taxon-name>Orthomorpha isarankurai</tp:taxon-name></italic> sp. n.; Open triangle: <italic><tp:taxon-name>Orthomorpha elevata</tp:taxon-name></italic> sp. n.; Filled circle: <italic><tp:taxon-name>Orthomorpha subelevata</tp:taxon-name></italic> sp. n.; Filled square: <italic><tp:taxon-name>Orthomorpha similanensis</tp:taxon-name></italic> sp. n.; Inverted filled triangle: <italic><tp:taxon-name>Orthomorpha spiniformis</tp:taxon-name></italic> sp. n.</p></caption><graphic xmlns:xlink="http://www.w3.org/1999/xlink" xlink:href="ZooKeys-131-001-g119.jpg" position="float" orientation="portrait" xlink:type="simple"/></fig></tp:treatment-sec></tp:taxon-treatment>
