# Supplementary material for: Revision of the Southeast Asian millipede genus Orthomorpha Bollman, 1893, with the proposal of a new genus (Diplopoda, Polydesmida, Paradoxosomatidae)
Source: Zookeys. 2011 Sep 29;(131):1–161. doi: 10.3897/zookeys.131.1921 (PMC3208436; doi:10.3897/zookeys.131.1921)
Supplement: XML Treatment for Orthomorpha butteli [file zookeys.131.1921-treatment54.xml]

<!DOCTYPE tp:taxon-treatment
  PUBLIC "-//TaxonX//DTD Taxonomic Treatment Publishing DTD v0 20100105//EN" "tax-treatment-NSO.dtd">
<tp:taxon-treatment xmlns:tp="http://www.plazi.org/taxpub"><tp:treatment-meta><mixed-citation publication-type="journal"><person-group><name><surname>Likhitrakarn</surname><given-names>Natdanai</given-names></name><name><surname>Golovatch</surname><given-names>Sergei I.</given-names></name><name><surname>Panha</surname><given-names>Somsak</given-names></name></person-group><article-title>Revision of the Southeast Asian millipede genus 
                    <italic>Orthomorpha</italic> Bollman, 1893, with the proposal of a new genus (Diplopoda, Polydesmida, Paradoxosomatidae)
                </article-title><source>Zookeys</source><day>29</day><month>9</month><year>2011</year><volume>2011</volume><issue>131</issue><fpage>1</fpage><lpage>161</lpage><pub-id pub-id-type="doi">10.3897/zookeys.131.1921</pub-id></mixed-citation></tp:treatment-meta><tp:nomenclature><tp:taxon-name>
                        <tp:taxon-name-part taxon-name-part-type="genus">Orthomorpha</tp:taxon-name-part>
                        <tp:taxon-name-part taxon-name-part-type="species">butteli</tp:taxon-name-part>
                    <object-id xmlns:xlink="http://www.w3.org/1999/xlink" xlink:type="simple">http://species-id.net/wiki/Orthomorpha_butteli</object-id>
                    </tp:taxon-name><tp:taxon-authority>Carl, 1922</tp:taxon-authority><xref ref-type="fig" rid="F112">Figs 112</xref><xref ref-type="fig" rid="F113">113</xref><tp:nomenclature-citation-list><tp:nomenclature-citation><tp:taxon-name>Orthomorpha butteli</tp:taxon-name><comment><xref ref-type="bibr" rid="B18">Carl 1922</xref>: 576 (D).</comment></tp:nomenclature-citation><tp:nomenclature-citation><tp:taxon-name>Orthomorpha consocius</tp:taxon-name><comment><xref ref-type="bibr" rid="B19">Chamberlin 1945</xref>: 11 (D), <bold>syn. n.</bold></comment></tp:nomenclature-citation><tp:nomenclature-citation><tp:taxon-name>Pratinus butteli</tp:taxon-name><comment> – <xref ref-type="bibr" rid="B11">Attems 1937</xref>: 121 (D).</comment></tp:nomenclature-citation><tp:nomenclature-citation><tp:taxon-name>Orthomorpha butteli</tp:taxon-name><comment> – <xref ref-type="bibr" rid="B43">Jeekel 1963</xref>: 266 (M); <xref ref-type="bibr" rid="B44">1964</xref>: 362 (M, D); <xref ref-type="bibr" rid="B46">1968</xref>: 45 (M); <xref ref-type="bibr" rid="B31">Golovatch 1998</xref>: 42 (M).</comment></tp:nomenclature-citation><tp:nomenclature-citation><tp:taxon-name>Orthomorpha consocius</tp:taxon-name><comment> – <xref ref-type="bibr" rid="B43">Jeekel 1963</xref>: 265 (M); <xref ref-type="bibr" rid="B44">1964</xref>: 359 (M); <xref ref-type="bibr" rid="B46">1968</xref>: 45 (M); <xref ref-type="bibr" rid="B31">Golovatch 1998</xref>: 42 (D).</comment></tp:nomenclature-citation></tp:nomenclature-citation-list></tp:nomenclature><tp:treatment-sec sec-type="Holotype"><title>Holotype.</title><p>♂ of <italic><tp:taxon-name>Orthomorpha consocius</tp:taxon-name></italic> (AMNH), Indonesia, Java Barat, Tjibodas, 07.1920, leg. Dammerman.</p></tp:treatment-sec><tp:treatment-sec sec-type="Redescription"><title>Redescription.</title><p>Length 25.5 mm, width of midbody pro- and metazona 2.2 and 3.2 mm, respectively.</p><p>Coloration of alcohol material after long-term preservation yellowish-brown with contrasting pallid paraterga; venter, legs and antennae light yellowish (<xref ref-type="fig" rid="F112">Fig. 112A-G</xref>).</p><p>Clypeolabral region densely setose, vertex sparsely so, epicranial suture distinct. Antennae moderately long, clavate (antennomere 6 broadest), extending behind body segment 3 dorsally (<xref ref-type="fig" rid="F112">Fig. 112B</xref>). Head in width &lt; collum &lt; segment 3 = 4 &lt; 2 &lt; 5–16; thereafter body gently and gradually tapering. Collum semi-lunar, with three transverse rows of setae; 4+4 anterior, 1+1 intermediate and 3+3 posterior; caudal corner of paraterga subrectangular, very narrowly rounded, slightly declined ventrad, not surpassing rear tergal margin (<xref ref-type="fig" rid="F112">Fig. 112A &amp; B</xref>). Tegument dull, prozona very finely shagreened, metazona leathery, evidently rugulose, below paraterga microgranular and faintly rugulose. Postcollum metaterga with an anterior transverse row of 2+2 and a posterior of 3+3 insertion points. Axial line not traceable. Paraterga very well-developed (<xref ref-type="fig" rid="F112">Fig. 112A-G</xref>), all lying below dorsum, set at about 1/3 body height, subhorizontal, in lateral view modestly<!--PageBreak--> enlarged on pore-bearing segments, thinner on poreless ones; shoulders always present, regularly rounded and narrowly bordered, fused to callus; caudal tips of all paraterga pointed, beak-like, extending increasingly beyond rear tergal margin, best developed and slightly curved mesad on segments 15–19. Calluses developed only dorsally. Paraterga 2 broad, front margin angulate and rounded, lateral margin with three small, but evident denticles, but only with two small incisions on following segments. Posterior edge of paraterga evidently concave, especially strongly so on segments 15–19. Ozopores evident, lateral, lying in an ovoid groove at about 1/3–1/4 in front of caudal corner. Transverse sulcus present on metaterga 5–18, broad, shallow, not reaching bases of paraterga (<xref ref-type="fig" rid="F112">Fig. 112A, C &amp; F</xref>). Stricture between pro- and metazona narrow and rather shallow, evidently beaded at bottom down to base of paraterga (<xref ref-type="fig" rid="F112">Fig. 112A-F</xref>). Pleurosternal carinae like complete crests with a sharp caudal tooth on segments 2 and 3, as a low swelling on segment 4, thereafter missing (<xref ref-type="fig" rid="F112">Fig. 112B &amp; D</xref>). Epiproct (<xref ref-type="fig" rid="F112">Fig. 112E-G</xref>) conical, flattened dorsoventrally, with two evident apical papillae directed ventrocaudally, slightly emarginate at tip; pre-apical papillae very evident, lying close to tip. Hypoproct (<xref ref-type="fig" rid="F112">Fig. 112G</xref>) roundly subtriangular, setiferous knobs at caudal edge well-separated and small.</p><p><!--PageBreak-->Sterna sparsely setose, without modifications; cross-impressions shallow; with an evident, paramedian, sparsely setose, directed anteroventrally, bulge between ♂ coxae 4, this bulge showing traces of axial division (<xref ref-type="fig" rid="F112">Fig. 112H &amp; I</xref>). Legs long and slender, midbody ones ca 1.3–1.4 times as long as body height, prefemora without modifications, ♂ tarsal brushes present only on legs 1–8.</p><p>Gonopods (<xref ref-type="fig" rid="F113">Fig. 113</xref>) simple. Coxa long and slender, with several strong setae distodorsally. Prefemur rather long, densely setose, about as long as femorite (+ “postfemoral” part). Femorite strongly enlarged, club-shaped, slightly curved, with only very faint traces of an oblique lateral impression. Solenophore with a somewhat folded base of lamina medialis; tip poorly bilobule, terminal lobule blunt, a little larger than inner one, each being supplied with a minute indentation near base; solenomere long, and flagelliform.</p><fig id="F112" position="float" orientation="portrait"><label>Figure 112.</label><caption><p><italic><tp:taxon-name>Orthomorpha butteli</tp:taxon-name></italic> Carl, 1922, ♂ holotype of <italic><tp:taxon-name>Orthomorpha consocius</tp:taxon-name></italic> Chamberlin, 1945. <bold>A, B</bold> anterior part of body, dorsal and lateral views, respectively <bold>C, D</bold> segments 10 and 11, dorsal and lateral views, respectively <bold>E-G</bold> posterior part of body, lateral, dorsal and ventral views, respectively <bold>H, I</bold> sternal cones between coxae 4, subcaudal and sublateral views, respectively.</p></caption><graphic xmlns:xlink="http://www.w3.org/1999/xlink" xlink:href="ZooKeys-131-001-g112.jpg" position="float" orientation="portrait" xlink:type="simple"/></fig><fig id="F113" position="float" orientation="portrait"><label>Figure 113.</label><caption><p><italic><tp:taxon-name>Orthomorpha butteli</tp:taxon-name></italic> Carl, 1922, ♂ holotype of <italic><tp:taxon-name>Orthomorpha consocius</tp:taxon-name></italic> Chamberlin, 1945. <bold>A, B, C</bold> right gonopod, lateral, mesal and subcaudal views, respectively. Scale bar: 0.2 mm.</p></caption><graphic xmlns:xlink="http://www.w3.org/1999/xlink" xlink:href="ZooKeys-131-001-g113.jpg" position="float" orientation="portrait" xlink:type="simple"/></fig></tp:treatment-sec><tp:treatment-sec sec-type="Remarks"><title>Remarks.</title><p>The original description of <italic><tp:taxon-name>Orthomorpha consocius</tp:taxon-name></italic> Chamberlin, 1945 being anecdotal (<xref ref-type="bibr" rid="B19">Chamberlin 1945</xref>), above is its redescription, based on the holotype coming from Tjibodas, Java, Indonesia. A comparison of the redescription with the original description of <italic><tp:taxon-name>Orthomorpha butteli</tp:taxon-name></italic> Carl, 1922, also from Tjibodas, leaves no doubt about their synonymy, because they coincide in virtually every detail, including gonopod structure. Hence the new synonymy advanced.</p><p>Concerning the status of <italic><tp:taxon-name>Orthomorpha butteli</tp:taxon-name></italic> Carl, 1922, because of its strikingly shortened gonopod femorite (<xref ref-type="fig" rid="F113">Fig. 113</xref>), <xref ref-type="bibr" rid="B31">Golovatch (1998)</xref> preferred to exclude this species from <italic><tp:taxon-name>Orthomorpha</tp:taxon-name></italic>, even though (<xref ref-type="bibr" rid="B43">Jeekel (1963</xref>, <xref ref-type="bibr" rid="B46">1968</xref>) had regarded it as a congener, albeit<!--PageBreak--> fairly disjunct. Now we are inclined to follow Jeekel, chiefly because all of the other characters in <italic><tp:taxon-name>Orthomorpha butteli</tp:taxon-name></italic>, including the very broad paraterga, are those of a typical <italic><tp:taxon-name>Orthomorpha</tp:taxon-name></italic>. So this time we include it into our key below.</p><sec sec-type="Dubious species"><title>Dubious species</title></sec></tp:treatment-sec><ref-list><ref id="B18"><mixed-citation xmlns:xlink="http://www.w3.org/1999/xlink" xlink:type="simple"><person-group><name name-style="western"><surname>Carl</surname><given-names>J</given-names></name></person-group> (<year>1922</year>)<article-title> Wissenschaftliche Ergebnisse einer Forschungsreise nach Ostindien, ausgeführt im Auftrage der Akademie der Wissenschaften zu Berlin von H. v. Buttel-Reepen. VIII. Diplopoden aus Sumatra, Java, Malakka und Ceylon. Gesammelt von Herrn Prof. Dr. v. Buttel-Reepen in den Jahren 1911–1912.</article-title><source>Zoologische Jahrbücher, Abteilung für Systematik, Geographie und Biologie der Tiere </source><volume>44</volume>: <fpage>565</fpage>-<lpage>578</lpage>.</mixed-citation></ref><ref id="B19"><mixed-citation xmlns:xlink="http://www.w3.org/1999/xlink" xlink:type="simple"><person-group><name name-style="western"><surname>Chamberlin</surname><given-names>RV</given-names></name></person-group> (<year>1945</year>)<article-title> On some diplopods from the Indo-Australian Archipelago.</article-title><source>American Museum Novitates </source><volume>1282</volume>: <fpage>1</fpage>-<lpage>43</lpage>.</mixed-citation></ref><ref id="B11"><mixed-citation xmlns:xlink="http://www.w3.org/1999/xlink" xlink:type="simple"><person-group><name name-style="western"><surname>Attems</surname><given-names>C</given-names></name></person-group> (<year>1937</year>)<source> Myriapoda 3. <tp:taxon-name>Polydesmoidea</tp:taxon-name> I. Fam. Strongylosomidae. Das Tierreich 68: i-xxii, 1–300.</source></mixed-citation></ref><ref id="B43"><mixed-citation xmlns:xlink="http://www.w3.org/1999/xlink" xlink:type="simple"><person-group><name name-style="western"><surname>Jeekel</surname><given-names>CAW</given-names></name></person-group> (<year>1963</year>)<article-title> Paradoxosomatidae from Borneo (Diplopoda, Polydesmida).</article-title><source>Tijdschrift voor Entomologie </source><volume>106</volume>: <fpage>205</fpage>-<lpage>283</lpage>.</mixed-citation></ref><ref id="B44"><mixed-citation xmlns:xlink="http://www.w3.org/1999/xlink" xlink:type="simple"><person-group><name name-style="western"><surname>Jeekel</surname><given-names>CAW</given-names></name></person-group> (<year>1964</year>)<article-title> A new species of <italic>Orthomorpha</italic> Bollman from Thailand observed in migration, with taxonomic notes on the genus (Diplopoda).</article-title><source>Tijdschrift voor Entomologie </source><volume>107</volume>: <fpage>355</fpage>-<lpage>364</lpage></mixed-citation></ref><ref id="B46"><mixed-citation xmlns:xlink="http://www.w3.org/1999/xlink" xlink:type="simple"><person-group><name name-style="western"><surname>Jeekel</surname><given-names>CAW</given-names></name></person-group> (<year>1968</year>)<source> On the classification and geographical distribution of the family Paradoxosomatidae (Diplopoda, Polydesmida).</source><publisher-name>Academisch Proefschrift</publisher-name>, <publisher-loc>Rotterdam</publisher-loc>, <lpage>162</lpage> pp.</mixed-citation></ref><ref id="B31"><mixed-citation xmlns:xlink="http://www.w3.org/1999/xlink" xlink:type="simple"><person-group><name name-style="western"><surname>Golovatch</surname><given-names>SI</given-names></name></person-group> (<year>1998</year>)<source> On several new or poorly-known Oriental Paradoxosomatidae (Diplopoda Polydesmida), VI. Arthropoda Selecta 6(3–4): 35–46. [for 1997]</source></mixed-citation></ref></ref-list></tp:taxon-treatment>
