# Supplementary material for: Revision of the Southeast Asian millipede genus Orthomorpha Bollman, 1893, with the proposal of a new genus (Diplopoda, Polydesmida, Paradoxosomatidae)
Source: Zookeys. 2011 Sep 29;(131):1–161. doi: 10.3897/zookeys.131.1921 (PMC3208436; doi:10.3897/zookeys.131.1921)
Supplement: XML Treatment for Orthomorpha herpusa [file zookeys.131.1921-treatment55.xml]

<!DOCTYPE tp:taxon-treatment
  PUBLIC "-//TaxonX//DTD Taxonomic Treatment Publishing DTD v0 20100105//EN" "tax-treatment-NSO.dtd">
<tp:taxon-treatment xmlns:tp="http://www.plazi.org/taxpub"><tp:treatment-meta><mixed-citation publication-type="journal"><person-group><name><surname>Likhitrakarn</surname><given-names>Natdanai</given-names></name><name><surname>Golovatch</surname><given-names>Sergei I.</given-names></name><name><surname>Panha</surname><given-names>Somsak</given-names></name></person-group><article-title>Revision of the Southeast Asian millipede genus 
                    <italic>Orthomorpha</italic> Bollman, 1893, with the proposal of a new genus (Diplopoda, Polydesmida, Paradoxosomatidae)
                </article-title><source>Zookeys</source><day>29</day><month>9</month><year>2011</year><volume>2011</volume><issue>131</issue><fpage>1</fpage><lpage>161</lpage><pub-id pub-id-type="doi">10.3897/zookeys.131.1921</pub-id></mixed-citation></tp:treatment-meta><tp:nomenclature><label>?</label><tp:taxon-name>
                        <tp:taxon-name-part taxon-name-part-type="genus">Orthomorpha</tp:taxon-name-part>
                        <tp:taxon-name-part taxon-name-part-type="species">herpusa</tp:taxon-name-part>
                    </tp:taxon-name><tp:taxon-authority>Attems, 1898</tp:taxon-authority><xref ref-type="fig" rid="F114">Fig. 114</xref><tp:nomenclature-citation-list><tp:nomenclature-citation><tp:taxon-name>Orthomorpha herpusa</tp:taxon-name><comment><xref ref-type="bibr" rid="B1">Attems 1898</xref>: 329 (D).</comment></tp:nomenclature-citation><tp:nomenclature-citation><tp:taxon-name>Orthomorpha herpusa</tp:taxon-name><comment> – <xref ref-type="bibr" rid="B4">Attems 1907</xref>: 83 (M); <xref ref-type="bibr" rid="B5">1914</xref>: 228 (M); <xref ref-type="bibr" rid="B11">1937</xref>: 94 (M); <xref ref-type="bibr" rid="B46">Jeekel 1968</xref>: 42 (M).</comment></tp:nomenclature-citation></tp:nomenclature-citation-list></tp:nomenclature><tp:treatment-sec sec-type="Syntypes"><title>Syntypes.</title><p>3 ♀ (NHMW-7985), Indonesia, eastern Java, “Tanger region” (= Tengger Mountains), 1893–1894, leg. D. Adensamer.</p></tp:treatment-sec><tp:treatment-sec sec-type="Redescription"><title>Redescription.</title><p>Length 26–30 mm, width of midbody pro- and metazona 3.2–3.5 and 3.8–4.4 mm, respectively (vs 30 mm in length and 3.2 mm in width, as given in the original description (<xref ref-type="bibr" rid="B1">Attems 1898</xref>)). Coloration of alcohol material upon long-term preservation light grey-brown with moderately contrasting yellowish paraterga (<xref ref-type="fig" rid="F114">Fig. 114</xref>) (vs black-brown with moderately contrasting yellow-brown paraterga, as given in the original description (<xref ref-type="bibr" rid="B1">Attems 1898</xref>)).</p><p>Clypeolabral region densely setose, vertex sparsely so, epicranial suture distinct. Antennae rather long (antennomere 6 broadest), extending behind body segment 3 dorsally. Head in width &lt; collum &lt; segment 3 = 4 &lt; 2 &lt; 5–16; thereafter body gently and gradually tapering. Collum with three transverse rows of setae traceable only as insertion points: 3+3 anterior, 2+2 intermediate and 3+3 posterior; caudal corner of paraterga rounded, strongly declined ventrally and almost continuing collum’s convexity (<xref ref-type="fig" rid="F114">Fig. 114A &amp; B</xref>); paraterga subrectangular, not extending behind tergal margin, posterior edge nearly straight (<xref ref-type="fig" rid="F114">Fig. 114A &amp; B</xref>). Tegument smooth and poorly shining, prozona very finely shagreened, metazona leathery, slightly rugulose, below paraterga very faintly microgranular. Metaterga 2–19 with two transverse rows of setae: 2+2 in anterior (pre-sulcus) row and 3+3 in posterior (postsulcus) one, all abraded, but still traceable as insertion points. Axial line barely visible, starting from collum. Paraterga well developed (<xref ref-type="fig" rid="F114">Fig. 114A–G</xref>), all lying below dorsum (at about 1/3 body height), mostly subhorizontal, in lateral view moderately strongly enlarged on pore-bearing segments, thinner on poreless ones; shoulders always present, broadly rounded and narrowly bordered, fused to callus; anterior edge of paraterga 2 straight, roundly angulate, following paraterga rounded, caudal corner of all paraterga extending increasingly beyond rear tergal margin, nearly pointed to pointed. Calluses delimited by a sulcus only dorsally, rather narrow, lateral edge mostly with one minute incision in front 1/3, only paraterga 2 with 2–3 similarly minute incisions. Posterior edge of paraterga evidently concave, especially strongly so on segments 14–19. Ozopores evident, lateral, lying in an ovoid groove at about 1/3 in front of caudal corner. Transverse sulcus complete on metaterga 5–18, incomplete on segments 4 and 19, very narrow, shallow, not reaching bases of paraterga, faintly beaded at bottom (<xref ref-type="fig" rid="F114">Fig. 114A, C &amp; F</xref>). Stricture between pro- and metazona narrow and shallow, faintly ribbed at bottom down to base of paraterga (<xref ref-type="fig" rid="F114">Fig. 114A–F</xref>). Pleurosternal carinae complete crests with a sharp caudal tooth on segments 2–4, a small tooth caudally on segment 5, thereafter missing (<xref ref-type="fig" rid="F114">Fig. 114B</xref>). Epiproct (<xref ref-type="fig" rid="F114">Fig. 114E-G</xref>) conical, flattened dorsoventrally, with two small apical papillae directed more ventrad than caudally, slightly emarginate at tip; pre-apical papillae small, lying close to tip. Hypoproct (<xref ref-type="fig" rid="F114">Fig. 114G</xref>) nearly semi-circular, caudal tip broadly rounded, setiferous knobs at caudal edge very small and moderately well separated.</p><p>Sterna sparsely setose, without modifications; cross-impressions rather deep. Legs moderately long and slender, midbody ones ca 1.1–1.2 times as long as body height.</p><fig id="F114" position="float" orientation="portrait"><label>Figure 114.</label><caption><p><italic><tp:taxon-name>Orthomorpha herpusa</tp:taxon-name></italic> Attems, 1898, ♀ syntype. <bold>A, B</bold> anterior part of body, dorsal and lateral views, respectively <bold>C, D</bold> segments 10 and 11, dorsal and lateral views, respectively <bold>E-G</bold> posterior part of body, lateral, dorsal and ventral views, respectively <bold>H</bold> samplelabels.</p></caption><graphic xmlns:xlink="http://www.w3.org/1999/xlink" xlink:href="ZooKeys-131-001-g114.jpg" position="float" orientation="portrait" xlink:type="simple"/></fig></tp:treatment-sec><tp:treatment-sec sec-type="Remarks"><title>Remarks.</title><p>This species has been described from a series of ♀ syntypes, still known only from the type locality: Tengger Mountains, eastern Java, Indonesia (<xref ref-type="bibr" rid="B1">Attems 1898</xref>).</p><p>In addition to <italic><tp:taxon-name>Orthomorpha herpusa</tp:taxon-name></italic>, as many as ten further species of <italic><tp:taxon-name>Orthomorpha</tp:taxon-name></italic> are currently known from Java: <italic><tp:taxon-name>Orthomorpha beaumontii</tp:taxon-name></italic>, <italic><tp:taxon-name>Orthomorpha hydrobiologica</tp:taxon-name></italic>, <italic><tp:taxon-name>Orthomorpha unicolor</tp:taxon-name></italic>, <italic><tp:taxon-name>Orthomorpha tenuipes</tp:taxon-name></italic>, <italic><tp:taxon-name>Orthomorpha zehntneri</tp:taxon-name></italic>, <italic><tp:taxon-name>Orthomorpha conspicua</tp:taxon-name></italic>, <italic><tp:taxon-name>Orthomorpha weberi</tp:taxon-name></italic>, <italic><tp:taxon-name>Orthomorpha flaviventer</tp:taxon-name></italic>, <italic><tp:taxon-name>Orthomorpha beroni</tp:taxon-name></italic> and <italic><tp:taxon-name>Orthomorpha coarctata</tp:taxon-name></italic>. Of them,<!--PageBreak--> only <italic><tp:taxon-name>Orthomorpha tenuipes</tp:taxon-name></italic> has also been described from Tengger Mountains, but it is evidently different from <italic><tp:taxon-name>Orthomorpha herpusa</tp:taxon-name></italic> in showing higher and laterally better incised paraterga with much broader calluses etc. (<xref ref-type="fig" rid="F49">Fig. 49</xref>). Among the best candidates to match the description of <italic><tp:taxon-name>Orthomorpha herpusa</tp:taxon-name></italic> are perhaps <italic><tp:taxon-name>Orthomorpha beaumontii</tp:taxon-name></italic> (<xref ref-type="fig" rid="F1">Figs 1</xref> &amp; <xref ref-type="fig" rid="F2">2</xref>), <italic><tp:taxon-name>Orthomorpha hydrobiologica</tp:taxon-name></italic> (<xref ref-type="fig" rid="F37">Fig. 37</xref>), <italic><tp:taxon-name>Orthomorpha unicolor</tp:taxon-name></italic> (<xref ref-type="fig" rid="F39">Fig. 39</xref>), and <italic><tp:taxon-name>Orthomorpha zehntneri</tp:taxon-name></italic> (<xref ref-type="fig" rid="F53">Fig. 53</xref>), but still there are certain differences in ♀ somatic characters alone, often profound enough. So only a strict ♂ topotype is necessary to obtain and examine to ultimately establish the identity of <italic><tp:taxon-name>Orthomorpha herpusa</tp:taxon-name></italic>. Furthermore, this species might as well prove to belong to another genus of Orthomorphini, for instance <italic><tp:taxon-name>Nesorthomorpha</tp:taxon-name></italic> Jeekel, 1980, with eight species, all endemic to Java and often showing similarly strongly developed paraterga (<xref ref-type="bibr" rid="B36">Golovatch and Wytwer 2001</xref>).</p></tp:treatment-sec><tp:treatment-sec><!--Section generated to contain objects referenced in tp:taxon-treatment.--><fig id="F49" position="float" orientation="portrait"><label>Figure 49.</label><caption><p><italic><tp:taxon-name>Orthomorpha tenuipes</tp:taxon-name></italic> (Attems, 1898), ♂ lectotype (<bold>A–G</bold>), ♂ from Tjibodas (<bold>H, I</bold>), ♀ from Tjibodas (<bold>J–L</bold>). <bold>A, B, J</bold> anterior part of body, dorsal, lateral and dorsal views, respectively <bold>C, D, K</bold> segments 10 and 11, dorsal, lateral and dorsal views, respectively <bold>E–F, L</bold> posterior part of body, lateral, dorsal, ventral and dorsal views, respectively <bold>H, I</bold> sternal cones between coxae 4, subcaudal and sublateral views, respectively.</p></caption><graphic xmlns:xlink="http://www.w3.org/1999/xlink" xlink:href="ZooKeys-131-001-g049.jpg" position="float" orientation="portrait" xlink:type="simple"/></fig><fig id="F1" position="float" orientation="portrait"><label>Figure 1.</label><caption><p><italic><tp:taxon-name>Orthomorpha beaumontii</tp:taxon-name></italic> (Le Guillou, 1841), ♀ holotype. <bold>A, B</bold> segments 2–5, dorsal and lateral views, respectively <bold>C, D</bold> segments 10 and 11, dorsal and lateral views, respectively <bold>E</bold> segments 16–20, dorsal view <bold>F</bold> posterior part of body, ventral view (after <xref ref-type="bibr" rid="B43">Jeekel 1963</xref>).</p></caption><graphic xmlns:xlink="http://www.w3.org/1999/xlink" xlink:href="ZooKeys-131-001-g001.jpg" position="float" orientation="portrait" xlink:type="simple"/></fig><fig id="F2" position="float" orientation="portrait"><label>Figure 2.</label><caption><p><italic><tp:taxon-name>Orthomorpha beaumontii</tp:taxon-name></italic> (Le Guillou, 1841), ♂ (<bold>A–I</bold>) and ♀ (<bold>J–L</bold>) syntypes of <italic><tp:taxon-name>Orthomorpha hydrobiologica spinala</tp:taxon-name></italic> Attems, 1932. <bold>A, B, J</bold> anterior part of body, dorsal, lateral and dorsal views, respectively <bold>C, D, K</bold> segments 10 and 11, dorsal, lateral and dorsal views, respectively <bold>E–G, L</bold> posterior part of body, lateral, dorsal, ventral and dorsal views, respectively <bold>H, I</bold> sternal cones between coxae 4, subcaudal and sublateral views, respectively.</p></caption><graphic xmlns:xlink="http://www.w3.org/1999/xlink" xlink:href="ZooKeys-131-001-g002.jpg" position="float" orientation="portrait" xlink:type="simple"/></fig><fig id="F37" position="float" orientation="portrait"><label>Figure 37.</label><caption><p><italic><tp:taxon-name>Orthomorpha hydrobiologica</tp:taxon-name></italic> Attems, 1937, ♂ holotype (<bold>A–I</bold>), ♀ from Cua Bé (<bold>J–L</bold>). <bold>A, B, J</bold> anterior part of body, dorsal, lateral and dorsal views, respectively <bold>C, D, K</bold> segments 10 and 11, dorsal, lateral and dorsal views, respectively <bold>E-G, L</bold> posterior part of body, lateral, dorsal, ventral and dorsal views, respectively <bold>H, I</bold> sternal cones between coxae 4, subcaudal and sublateral views, respectively.</p></caption><graphic xmlns:xlink="http://www.w3.org/1999/xlink" xlink:href="ZooKeys-131-001-g037.jpg" position="float" orientation="portrait" xlink:type="simple"/></fig><fig id="F39" position="float" orientation="portrait"><label>Figure 39.</label><caption><p><italic><tp:taxon-name>Orthomorpha unicolor</tp:taxon-name></italic> Attems, 1930, ♂ holotype. <bold>A, B</bold> anterior part of body, dorsal and lateral views, respectively <bold>C, D</bold> segments 10 and 11, dorsal and lateral views, respectively <bold>E-F</bold> posterior part of body, lateral, dorsal and ventral views, respectively <bold>H, I</bold> sternal cones between coxae 4, subcaudal and sublateral views, respectively.</p></caption><graphic xmlns:xlink="http://www.w3.org/1999/xlink" xlink:href="ZooKeys-131-001-g039.jpg" position="float" orientation="portrait" xlink:type="simple"/></fig><fig id="F53" position="float" orientation="portrait"><label>Figure 53.</label><caption><p><italic><tp:taxon-name>Orthomorpha zehntneri</tp:taxon-name></italic> Carl, 1902, ♂ syntype (<bold>A–I</bold>), ♀ syntype (<bold>J–L</bold>). <bold>A, B, J</bold> anterior part of body, dorsal, lateral and dorsal views, respectively <bold>C, D, K</bold> segments 10 and 11, dorsal, lateral and dorsal views, respectively <bold>E–G, L</bold> posterior part of body, lateral, dorsal, ventral and dorsal views, respectively <bold>H, I</bold> sternal cones between coxae 4, subcaudal and sublateral views, respectively.</p></caption><graphic xmlns:xlink="http://www.w3.org/1999/xlink" xlink:href="ZooKeys-131-001-g053.jpg" position="float" orientation="portrait" xlink:type="simple"/></fig></tp:treatment-sec><ref-list><ref id="B1"><mixed-citation xmlns:xlink="http://www.w3.org/1999/xlink" xlink:type="simple"><person-group><name name-style="western"><surname>Attems</surname><given-names>C</given-names></name></person-group> (<year>1898</year>)<article-title> System der Polydesmiden. I. Theil.</article-title><source>Denkschriften der Kaiserlichen Akademie der Wissenschaften zu Wien, mathematisch-naturwissenschaftliche Classe </source><volume>67</volume>: <fpage>221</fpage>-<lpage>482</lpage>.</mixed-citation></ref><ref id="B4"><mixed-citation xmlns:xlink="http://www.w3.org/1999/xlink" xlink:type="simple"><person-group><name name-style="western"><surname>Attems</surname><given-names>C</given-names></name></person-group> (<year>1907</year>)<article-title> Javanische Myriopoden, gesammelt von Direktor Dr. K. Kraepelin im Jahre 1903.</article-title><source>Mitteilungen aus dem Naturhistorischen Museum in Hamburg </source><volume>24</volume>: <fpage>77</fpage>-<lpage>142</lpage>.</mixed-citation></ref><ref id="B5"><mixed-citation xmlns:xlink="http://www.w3.org/1999/xlink" xlink:type="simple"><person-group><name name-style="western"><surname>Attems</surname><given-names>C</given-names></name></person-group> (<year>1914</year>)<source> Die indo-australischen Myriopoden. Archiv für Naturgeschichte 80A: 1–398.</source></mixed-citation></ref><ref id="B11"><mixed-citation xmlns:xlink="http://www.w3.org/1999/xlink" xlink:type="simple"><person-group><name name-style="western"><surname>Attems</surname><given-names>C</given-names></name></person-group> (<year>1937</year>)<source> Myriapoda 3. <tp:taxon-name>Polydesmoidea</tp:taxon-name> I. Fam. Strongylosomidae. Das Tierreich 68: i-xxii, 1–300.</source></mixed-citation></ref><ref id="B46"><mixed-citation xmlns:xlink="http://www.w3.org/1999/xlink" xlink:type="simple"><person-group><name name-style="western"><surname>Jeekel</surname><given-names>CAW</given-names></name></person-group> (<year>1968</year>)<source> On the classification and geographical distribution of the family Paradoxosomatidae (Diplopoda, Polydesmida).</source><publisher-name>Academisch Proefschrift</publisher-name>, <publisher-loc>Rotterdam</publisher-loc>, <lpage>162</lpage> pp.</mixed-citation></ref><ref id="B43"><mixed-citation xmlns:xlink="http://www.w3.org/1999/xlink" xlink:type="simple"><person-group><name name-style="western"><surname>Jeekel</surname><given-names>CAW</given-names></name></person-group> (<year>1963</year>)<article-title> Paradoxosomatidae from Borneo (Diplopoda, Polydesmida).</article-title><source>Tijdschrift voor Entomologie </source><volume>106</volume>: <fpage>205</fpage>-<lpage>283</lpage>.</mixed-citation></ref><ref id="B36"><mixed-citation xmlns:xlink="http://www.w3.org/1999/xlink" xlink:type="simple"><person-group><name name-style="western"><surname>Golovatch</surname><given-names>SI</given-names></name><name name-style="western"><surname>Wytwer</surname><given-names>J</given-names></name></person-group> (<year>2001</year>)<article-title> On two new species of the millipede family Paradoxosomatidae from Java, Indonesia, with reviews of the genera <italic>Opisthodolichopus</italic> Verhoeff, 1941 and <italic>Nesorthomorpha</italic> Jeekel, 1980 (Diplopoda: Polydesmida).</article-title><source>Annales Zoologici </source><volume>51</volume> (<issue>4</issue>): <fpage>403</fpage>-<lpage>408</lpage>.</mixed-citation></ref></ref-list></tp:taxon-treatment>
