# Supplementary material for: Revision of the Southeast Asian millipede genus Orthomorpha Bollman, 1893, with the proposal of a new genus (Diplopoda, Polydesmida, Paradoxosomatidae)
Source: Zookeys. 2011 Sep 29;(131):1–161. doi: 10.3897/zookeys.131.1921 (PMC3208436; doi:10.3897/zookeys.131.1921)
Supplement: XML Treatment for “Orthomorpha” crinita [file zookeys.131.1921-treatment56.xml]

<!DOCTYPE tp:taxon-treatment
  PUBLIC "-//TaxonX//DTD Taxonomic Treatment Publishing DTD v0 20100105//EN" "tax-treatment-NSO.dtd">
<tp:taxon-treatment xmlns:tp="http://www.plazi.org/taxpub"><tp:treatment-meta><mixed-citation publication-type="journal"><person-group><name><surname>Likhitrakarn</surname><given-names>Natdanai</given-names></name><name><surname>Golovatch</surname><given-names>Sergei I.</given-names></name><name><surname>Panha</surname><given-names>Somsak</given-names></name></person-group><article-title>Revision of the Southeast Asian millipede genus 
                    <italic>Orthomorpha</italic> Bollman, 1893, with the proposal of a new genus (Diplopoda, Polydesmida, Paradoxosomatidae)
                </article-title><source>Zookeys</source><day>29</day><month>9</month><year>2011</year><volume>2011</volume><issue>131</issue><fpage>1</fpage><lpage>161</lpage><pub-id pub-id-type="doi">10.3897/zookeys.131.1921</pub-id></mixed-citation></tp:treatment-meta><tp:nomenclature><tp:taxon-name>
                        <tp:taxon-name-part taxon-name-part-type="genus">“Orthomorpha”</tp:taxon-name-part>
                        <tp:taxon-name-part taxon-name-part-type="species">crinita</tp:taxon-name-part>
                    </tp:taxon-name><tp:taxon-authority>Attems, 1900</tp:taxon-authority><xref ref-type="fig" rid="F115">Fig. 115</xref><tp:nomenclature-citation-list><tp:nomenclature-citation><tp:taxon-name>Orthomorpha crinita</tp:taxon-name><comment><xref ref-type="bibr" rid="B2">Attems 1900</xref>: 142 (D).</comment></tp:nomenclature-citation><tp:nomenclature-citation><tp:taxon-name>Orthomorpha</tp:taxon-name><comment> (?) <italic>crinita</italic> – <xref ref-type="bibr" rid="B54">Mauriès 1980</xref>: 161 (M).</comment></tp:nomenclature-citation><!--PageBreak--><tp:nomenclature-citation><tp:taxon-name>? Orthomorpha crinita</tp:taxon-name><comment> – <xref ref-type="bibr" rid="B35">Golovatch &amp; Korsós 1992</xref>: 29 (M); <xref ref-type="bibr" rid="B34">Golovatch &amp; Gerlach 2010</xref>: 399 (D).</comment></tp:nomenclature-citation></tp:nomenclature-citation-list></tp:nomenclature><tp:treatment-sec sec-type="Syntypes"><title>Syntypes.</title><p>2 ♀ (NHMW-7986), Seychelles, Mahé Island, primeval forest, 1895, leg. A. Brauer.</p></tp:treatment-sec><tp:treatment-sec sec-type="Descriptive notes"><title>Descriptive notes.</title><p>Length 19–20 mm, width of midbody pro- and metazona 2.1–2.2 and 2.5–2.6 mm, respectively. Coloration of alcohol material upon long-term preservation uniformly light grey-brown (<xref ref-type="fig" rid="F115">Fig. 115</xref>).</p><p>Metaterga densely and irregularly setose. All other somatic characters as in <xref ref-type="fig" rid="F115">Fig. 115</xref>.</p><fig id="F115" position="float" orientation="portrait"><label>Figure 115.</label><caption><p><italic><tp:taxon-name>Orthomorpha crinita</tp:taxon-name></italic> Attems, 1900, ♀ syntype. <bold>A, B</bold> anterior part of body, dorsal and lateral views, respectively <bold>C, D</bold> segments 10 and 11, dorsal and lateral views, respectively <bold>E–G</bold> posterior part of body, lateral, dorsal and ventral views, respectively <bold>H</bold> samplelabels.</p></caption><graphic xmlns:xlink="http://www.w3.org/1999/xlink" xlink:href="ZooKeys-131-001-g115.jpg" position="float" orientation="portrait" xlink:type="simple"/></fig></tp:treatment-sec><tp:treatment-sec sec-type="Remarks"><title>Remarks.</title><p>This species has been described from three ♀ syntypes, still known only from the type locality: Mahé Island, Seychelles (<xref ref-type="bibr" rid="B34">Golovatch &amp; Gerlach 2010</xref>). Superficially, it differs readily from the only other paradoxosomatid endemic to the Seychelles, <italic><tp:taxon-name>Diglossosternoides curiosus</tp:taxon-name></italic> Golovatch and Korsós, 1992, tribe <tp:taxon-name>Eustrongylosomatini</tp:taxon-name>, in the remarkably densely setose collum and following metaterga (<xref ref-type="bibr" rid="B35">Golovatch and Korsós 1992</xref>).</p><p>Based both on the morphological characters (e.g. the narrow paraterga and densely setose metaterga) and distribution, there can be no doubt that <italic><tp:taxon-name>Orthomorpha crinita</tp:taxon-name></italic> has nothing to do with <italic><tp:taxon-name>Orthomorpha</tp:taxon-name></italic>.</p></tp:treatment-sec><ref-list><ref id="B2"><mixed-citation xmlns:xlink="http://www.w3.org/1999/xlink" xlink:type="simple"><person-group><name name-style="western"><surname>Attems</surname><given-names>C</given-names></name></person-group> (<year>1900</year>)<article-title> Dr. Brauer’s Myriopoden-Ausbeute auf den Seychellen im Jahre 1895.</article-title><source>Zoologische Jahrbücher, Abteilung für Systematik, Geographie und Biologie der Thiere </source><volume>13</volume>: <fpage>133</fpage>-<lpage>171</lpage>.<!--PageBreak--></mixed-citation></ref><ref id="B54"><mixed-citation xmlns:xlink="http://www.w3.org/1999/xlink" xlink:type="simple"><person-group><name name-style="western"><surname>Mauriès</surname><given-names>JP</given-names></name></person-group> (<year>1980</year>)<article-title> Myriapoda – Diplopoda.</article-title><source>Revue de la Zoologie africaine </source><volume>94</volume>: <fpage>138</fpage>-<lpage>168</lpage>.</mixed-citation></ref><ref id="B35"><mixed-citation xmlns:xlink="http://www.w3.org/1999/xlink" xlink:type="simple"><person-group><name name-style="western"><surname>Golovatch</surname><given-names>SI</given-names></name><name name-style="western"><surname>Korsós</surname><given-names>Z</given-names></name></person-group> (<year>1992</year>)<article-title> Diplopoda collected by the Soviet Zoological Expedition to the Seychelles Islands in 1984.</article-title><source>Acta Zoologica Hungarica </source><volume>38</volume>: <fpage>19</fpage>-<lpage>49</lpage>.</mixed-citation></ref><ref id="B34"><mixed-citation xmlns:xlink="http://www.w3.org/1999/xlink" xlink:type="simple"><person-group><name name-style="western"><surname>Golovatch</surname><given-names>SI</given-names></name><name name-style="western"><surname>Gerlach</surname><given-names>J</given-names></name></person-group> (<year>2010</year>)<article-title> Class Diplopoda De Blainville in Gervais, 1844.</article-title> In: <person-group><name name-style="western"><surname>Gerlach</surname><given-names>J</given-names></name><name name-style="western"><surname>Marusik</surname><given-names>Y</given-names></name></person-group> (<role>Eds</role>). <issue-title>Arachnida and Myriapoda of the Seychelles islands.</issue-title><source>Siri Scientific Press, Manchester</source>: <fpage>387</fpage>-<lpage>402</lpage>.</mixed-citation></ref></ref-list></tp:taxon-treatment>
