# Supplementary material for: Revision of the Southeast Asian millipede genus Orthomorpha Bollman, 1893, with the proposal of a new genus (Diplopoda, Polydesmida, Paradoxosomatidae)
Source: Zookeys. 2011 Sep 29;(131):1–161. doi: 10.3897/zookeys.131.1921 (PMC3208436; doi:10.3897/zookeys.131.1921)
Supplement: XML Treatment for “Orthomorpha” variegata [file zookeys.131.1921-treatment57.xml]

<!DOCTYPE tp:taxon-treatment
  PUBLIC "-//TaxonX//DTD Taxonomic Treatment Publishing DTD v0 20100105//EN" "tax-treatment-NSO.dtd">
<tp:taxon-treatment xmlns:tp="http://www.plazi.org/taxpub"><tp:treatment-meta><mixed-citation publication-type="journal"><person-group><name><surname>Likhitrakarn</surname><given-names>Natdanai</given-names></name><name><surname>Golovatch</surname><given-names>Sergei I.</given-names></name><name><surname>Panha</surname><given-names>Somsak</given-names></name></person-group><article-title>Revision of the Southeast Asian millipede genus 
                    <italic>Orthomorpha</italic> Bollman, 1893, with the proposal of a new genus (Diplopoda, Polydesmida, Paradoxosomatidae)
                </article-title><source>Zookeys</source><day>29</day><month>9</month><year>2011</year><volume>2011</volume><issue>131</issue><fpage>1</fpage><lpage>161</lpage><pub-id pub-id-type="doi">10.3897/zookeys.131.1921</pub-id></mixed-citation></tp:treatment-meta><tp:nomenclature><tp:taxon-name>
                        <tp:taxon-name-part taxon-name-part-type="genus">“Orthomorpha”</tp:taxon-name-part>
                        <tp:taxon-name-part taxon-name-part-type="species">variegata</tp:taxon-name-part>
                    </tp:taxon-name><tp:taxon-authority>Brölemann, 1896</tp:taxon-authority><tp:nomenclature-citation-list><tp:nomenclature-citation><tp:taxon-name>Orthomorpha variegata</tp:taxon-name><comment><xref ref-type="bibr" rid="B15">Brölemann 1896</xref>: 333 (D).</comment></tp:nomenclature-citation><tp:nomenclature-citation><tp:taxon-name>Orthomorpha variegata</tp:taxon-name><comment> – <xref ref-type="bibr" rid="B16">Brölemann 1904</xref>: 10 (D); <xref ref-type="bibr" rid="B1">Attems 1898</xref>: 339 (M); <xref ref-type="bibr" rid="B5">1914</xref>: 238 (M); <xref ref-type="bibr" rid="B11">1937</xref>: 94 (M); <xref ref-type="bibr" rid="B46">Jeekel 1968</xref>: 66 (M); <xref ref-type="bibr" rid="B31">Golovatch 1998</xref>: 42 (D); <xref ref-type="bibr" rid="B25">Enghoff et al. 2004</xref>: 39 (M); <xref ref-type="bibr" rid="B24">Enghoff 2005</xref>: 98 (M).</comment></tp:nomenclature-citation></tp:nomenclature-citation-list></tp:nomenclature><tp:treatment-sec sec-type="Remarks"><title>Remarks.</title><p>The paraterga in <italic>“O.” variegata</italic> seem to be too narrow to represent a species of <italic><tp:taxon-name>Orthomorpha</tp:taxon-name></italic>,as beautifully redescribed by <xref ref-type="bibr" rid="B16">Brölemann (1904)</xref> from the ♀ holotype. <xref ref-type="bibr" rid="B31">Golovatch (1998)</xref> included it into his key to <italic><tp:taxon-name>Orthomorpha</tp:taxon-name></italic> species for the sake of completeness. At present we are inclined to follow <xref ref-type="bibr" rid="B46">Jeekel (1968)</xref> and exclude this species from <italic><tp:taxon-name>Orthomorpha</tp:taxon-name></italic> altogether.</p></tp:treatment-sec><ref-list><ref id="B15"><mixed-citation xmlns:xlink="http://www.w3.org/1999/xlink" xlink:type="simple"><person-group><name name-style="western"><surname>Brölemann</surname><given-names>HW</given-names></name></person-group> (<year>1896</year>)<source> Myriapodes recueillis en Indo-Chine par M. Pavie et offerts au Muséum d’Histoire Naturelle de Paris. Bulletin du Muséum d’Histoire naturelle (7): 332–333.</source></mixed-citation></ref><ref id="B16"><mixed-citation xmlns:xlink="http://www.w3.org/1999/xlink" xlink:type="simple"><person-group><name name-style="western"><surname>Brölemann</surname><given-names>HW</given-names></name></person-group> (<year>1904</year>)<article-title> Myriapodes recueillis par M. A. Pavie en Indo-Chine.</article-title> In: <person-group><name name-style="western"><surname>Pavie</surname><given-names>A</given-names></name></person-group> (<role>Ed</role>). <issue-title>Mission Pavie Indo-Chine 1879:1895.</issue-title><source>A. Etudes diverses. III. Recherches sur l’histoire naturelle de l’Indo-Chine orientale</source>: <fpage>296</fpage>-<lpage>308</lpage>.</mixed-citation></ref><ref id="B1"><mixed-citation xmlns:xlink="http://www.w3.org/1999/xlink" xlink:type="simple"><person-group><name name-style="western"><surname>Attems</surname><given-names>C</given-names></name></person-group> (<year>1898</year>)<article-title> System der Polydesmiden. I. Theil.</article-title><source>Denkschriften der Kaiserlichen Akademie der Wissenschaften zu Wien, mathematisch-naturwissenschaftliche Classe </source><volume>67</volume>: <fpage>221</fpage>-<lpage>482</lpage>.</mixed-citation></ref><ref id="B5"><mixed-citation xmlns:xlink="http://www.w3.org/1999/xlink" xlink:type="simple"><person-group><name name-style="western"><surname>Attems</surname><given-names>C</given-names></name></person-group> (<year>1914</year>)<source> Die indo-australischen Myriopoden. Archiv für Naturgeschichte 80A: 1–398.</source></mixed-citation></ref><ref id="B11"><mixed-citation xmlns:xlink="http://www.w3.org/1999/xlink" xlink:type="simple"><person-group><name name-style="western"><surname>Attems</surname><given-names>C</given-names></name></person-group> (<year>1937</year>)<source> Myriapoda 3. <tp:taxon-name>Polydesmoidea</tp:taxon-name> I. Fam. Strongylosomidae. Das Tierreich 68: i-xxii, 1–300.</source></mixed-citation></ref><ref id="B46"><mixed-citation xmlns:xlink="http://www.w3.org/1999/xlink" xlink:type="simple"><person-group><name name-style="western"><surname>Jeekel</surname><given-names>CAW</given-names></name></person-group> (<year>1968</year>)<source> On the classification and geographical distribution of the family Paradoxosomatidae (Diplopoda, Polydesmida).</source><publisher-name>Academisch Proefschrift</publisher-name>, <publisher-loc>Rotterdam</publisher-loc>, <lpage>162</lpage> pp.</mixed-citation></ref><ref id="B31"><mixed-citation xmlns:xlink="http://www.w3.org/1999/xlink" xlink:type="simple"><person-group><name name-style="western"><surname>Golovatch</surname><given-names>SI</given-names></name></person-group> (<year>1998</year>)<source> On several new or poorly-known Oriental Paradoxosomatidae (Diplopoda Polydesmida), VI. Arthropoda Selecta 6(3–4): 35–46. [for 1997]</source></mixed-citation></ref><ref id="B25"><mixed-citation xmlns:xlink="http://www.w3.org/1999/xlink" xlink:type="simple"><person-group><name name-style="western"><surname>Enghoff</surname><given-names>H</given-names></name><name name-style="western"><surname>Golovatch SI and Nguyen Duc</surname><given-names>A</given-names></name></person-group> (<year>2004</year>)<article-title> A review of the millipede fauna of Vietnam (Diplopoda).</article-title><source>Arthropoda Selecta </source><volume>13</volume>(<issue>1–2</issue>): <fpage>29</fpage>-<lpage>43</lpage>.</mixed-citation></ref><ref id="B24"><mixed-citation xmlns:xlink="http://www.w3.org/1999/xlink" xlink:type="simple"><!--PageBreak--><person-group><name name-style="western"><surname>Enghoff</surname><given-names>H</given-names></name></person-group> (<year>2005</year>)<article-title> The millipedes of Thailand (Diplopoda).</article-title><source>Steenstrupia </source><volume>29</volume> (<issue>1</issue>): <fpage>87</fpage>-<lpage>103</lpage>.</mixed-citation></ref></ref-list></tp:taxon-treatment>
