# Supplementary material for: Revision of the Southeast Asian millipede genus Orthomorpha Bollman, 1893, with the proposal of a new genus (Diplopoda, Polydesmida, Paradoxosomatidae)
Source: Zookeys. 2011 Sep 29;(131):1–161. doi: 10.3897/zookeys.131.1921 (PMC3208436; doi:10.3897/zookeys.131.1921)
Supplement: XML Treatment for “Orthomorpha” bisulcata [file zookeys.131.1921-treatment58.xml]

<!DOCTYPE tp:taxon-treatment
  PUBLIC "-//TaxonX//DTD Taxonomic Treatment Publishing DTD v0 20100105//EN" "tax-treatment-NSO.dtd">
<tp:taxon-treatment xmlns:tp="http://www.plazi.org/taxpub"><tp:treatment-meta><mixed-citation publication-type="journal"><person-group><name><surname>Likhitrakarn</surname><given-names>Natdanai</given-names></name><name><surname>Golovatch</surname><given-names>Sergei I.</given-names></name><name><surname>Panha</surname><given-names>Somsak</given-names></name></person-group><article-title>Revision of the Southeast Asian millipede genus 
                    <italic>Orthomorpha</italic> Bollman, 1893, with the proposal of a new genus (Diplopoda, Polydesmida, Paradoxosomatidae)
                </article-title><source>Zookeys</source><day>29</day><month>9</month><year>2011</year><volume>2011</volume><issue>131</issue><fpage>1</fpage><lpage>161</lpage><pub-id pub-id-type="doi">10.3897/zookeys.131.1921</pub-id></mixed-citation></tp:treatment-meta><tp:nomenclature><tp:taxon-name>
                        <tp:taxon-name-part taxon-name-part-type="genus">“Orthomorpha”</tp:taxon-name-part>
                        <tp:taxon-name-part taxon-name-part-type="species">bisulcata</tp:taxon-name-part>
                    </tp:taxon-name><tp:taxon-authority>Pocock, 1895</tp:taxon-authority><tp:nomenclature-citation-list><tp:nomenclature-citation><tp:taxon-name>Orthomorpha bisulcata</tp:taxon-name><comment><xref ref-type="bibr" rid="B59">Pocock 1895</xref>: 808 (D).</comment></tp:nomenclature-citation><tp:nomenclature-citation><tp:taxon-name>Orthomorpha bisulcata</tp:taxon-name><comment> –<xref ref-type="bibr" rid="B1">Attems 1898</xref>: 338 (M); <xref ref-type="bibr" rid="B3">1903</xref>: 64 (R); <xref ref-type="bibr" rid="B5">1914</xref>: 237 (M); <xref ref-type="bibr" rid="B10">1936</xref>: 204 (M); 1937: 93 (M); <xref ref-type="bibr" rid="B46">Jeekel 1968</xref>: 66 (M); <xref ref-type="bibr" rid="B31">Golovatch 1998</xref>: 42 (D).</comment></tp:nomenclature-citation><tp:nomenclature-citation><tp:taxon-name>“Orthomorpha” bisulcata</tp:taxon-name><comment> – <xref ref-type="bibr" rid="B45">Jeekel 1965</xref>: 141 (D).</comment></tp:nomenclature-citation></tp:nomenclature-citation-list></tp:nomenclature><tp:treatment-sec sec-type="Remarks"><title>Remarks.</title><p>The paraterga in <italic><tp:taxon-name>Orthomorpha bisulcata</tp:taxon-name></italic> are definitely too narrow to represent a species of <italic><tp:taxon-name>Orthomorpha</tp:taxon-name></italic> (<xref ref-type="bibr" rid="B59">Pocock 1895</xref>; <xref ref-type="bibr" rid="B45">Jeekel 1965</xref>). <xref ref-type="bibr" rid="B3">Attems (1903)</xref> recorded it from Tjibodas,<!--PageBreak--> Java, Indonesia, apparently a misidentification. Both <xref ref-type="bibr" rid="B11">Attems (1937)</xref> and <xref ref-type="bibr" rid="B46">Jeekel (1968)</xref> referred to it as a species incertae sedis, because it was based only on ♀ material. It has been adequately redescribed by <xref ref-type="bibr" rid="B45">Jeekel (1965)</xref> from the ♀ lectotype coming from Rangoon, Myanmar. <xref ref-type="bibr" rid="B31">Golovatch (1998)</xref> included it into his key to <italic><tp:taxon-name>Orthomorpha</tp:taxon-name></italic> species for the sake of completeness. At present we are inclined to follow <xref ref-type="bibr" rid="B46">Jeekel (1968)</xref> and exclude this species from <italic><tp:taxon-name>Orthomorpha</tp:taxon-name></italic> altogether.</p></tp:treatment-sec><ref-list><ref id="B59"><mixed-citation xmlns:xlink="http://www.w3.org/1999/xlink" xlink:type="simple"><person-group><name name-style="western"><surname>Pocock</surname><given-names>RI</given-names></name></person-group> (<year>1895</year>)<source> The Myriapoda of Burma, Pt. IV. Report upon the Polydesmoidea collected by Sig. L. Fea, Mr. E. W. Oates and others. Annali del Museo Civico di Storia Naturale di Genova, Serie 2, 14: 787–834.</source></mixed-citation></ref><ref id="B1"><mixed-citation xmlns:xlink="http://www.w3.org/1999/xlink" xlink:type="simple"><person-group><name name-style="western"><surname>Attems</surname><given-names>C</given-names></name></person-group> (<year>1898</year>)<article-title> System der Polydesmiden. I. Theil.</article-title><source>Denkschriften der Kaiserlichen Akademie der Wissenschaften zu Wien, mathematisch-naturwissenschaftliche Classe </source><volume>67</volume>: <fpage>221</fpage>-<lpage>482</lpage>.</mixed-citation></ref><ref id="B3"><mixed-citation xmlns:xlink="http://www.w3.org/1999/xlink" xlink:type="simple"><person-group><name name-style="western"><surname>Attems</surname><given-names>C</given-names></name></person-group> (<year>1903</year>)<article-title> Beiträge zur Myriopodenkunde.</article-title><source>Zoologische Jahrbücher, Abteilung für Systematik, Geographie und Biologie der Thiere </source><volume>18</volume>: <fpage>63</fpage>-<lpage>154</lpage>.</mixed-citation></ref><ref id="B5"><mixed-citation xmlns:xlink="http://www.w3.org/1999/xlink" xlink:type="simple"><person-group><name name-style="western"><surname>Attems</surname><given-names>C</given-names></name></person-group> (<year>1914</year>)<source> Die indo-australischen Myriopoden. Archiv für Naturgeschichte 80A: 1–398.</source></mixed-citation></ref><ref id="B10"><mixed-citation xmlns:xlink="http://www.w3.org/1999/xlink" xlink:type="simple"><person-group><name name-style="western"><surname>Attems</surname><given-names>C</given-names></name></person-group> (<year>1936</year>)<article-title> Diplopoda of India.</article-title><source>Memoirs of the Indian Museum </source><volume>11</volume> (<issue>4</issue>): <fpage>133</fpage>-<lpage>323</lpage>.</mixed-citation></ref><ref id="B46"><mixed-citation xmlns:xlink="http://www.w3.org/1999/xlink" xlink:type="simple"><person-group><name name-style="western"><surname>Jeekel</surname><given-names>CAW</given-names></name></person-group> (<year>1968</year>)<source> On the classification and geographical distribution of the family Paradoxosomatidae (Diplopoda, Polydesmida).</source><publisher-name>Academisch Proefschrift</publisher-name>, <publisher-loc>Rotterdam</publisher-loc>, <lpage>162</lpage> pp.</mixed-citation></ref><ref id="B31"><mixed-citation xmlns:xlink="http://www.w3.org/1999/xlink" xlink:type="simple"><person-group><name name-style="western"><surname>Golovatch</surname><given-names>SI</given-names></name></person-group> (<year>1998</year>)<source> On several new or poorly-known Oriental Paradoxosomatidae (Diplopoda Polydesmida), VI. Arthropoda Selecta 6(3–4): 35–46. [for 1997]</source></mixed-citation></ref><ref id="B45"><mixed-citation xmlns:xlink="http://www.w3.org/1999/xlink" xlink:type="simple"><person-group><name name-style="western"><surname>Jeekel</surname><given-names>CAW</given-names></name></person-group> (<year>1965</year>)<article-title> A revision of the Burmese Paradoxosomatidae (Diplopoda, Polydesmida) in the Museo Civico di Storia Naturale at Genoa (Part I). Tijdschrift voor Entomologie.</article-title><volume>108</volume>: <fpage>95</fpage>-<lpage>144</lpage>.</mixed-citation></ref><ref id="B11"><mixed-citation xmlns:xlink="http://www.w3.org/1999/xlink" xlink:type="simple"><person-group><name name-style="western"><surname>Attems</surname><given-names>C</given-names></name></person-group> (<year>1937</year>)<source> Myriapoda 3. <tp:taxon-name>Polydesmoidea</tp:taxon-name> I. Fam. Strongylosomidae. Das Tierreich 68: i-xxii, 1–300.</source></mixed-citation></ref></ref-list></tp:taxon-treatment>
