# Supplementary material for: Revision of the Southeast Asian millipede genus Orthomorpha Bollman, 1893, with the proposal of a new genus (Diplopoda, Polydesmida, Paradoxosomatidae)
Source: Zookeys. 2011 Sep 29;(131):1–161. doi: 10.3897/zookeys.131.1921 (PMC3208436; doi:10.3897/zookeys.131.1921)
Supplement: XML Treatment for “Orthomorpha” oatesii [file zookeys.131.1921-treatment60.xml]

<!DOCTYPE tp:taxon-treatment
  PUBLIC "-//TaxonX//DTD Taxonomic Treatment Publishing DTD v0 20100105//EN" "tax-treatment-NSO.dtd">
<tp:taxon-treatment xmlns:tp="http://www.plazi.org/taxpub"><tp:treatment-meta><mixed-citation publication-type="journal"><person-group><name><surname>Likhitrakarn</surname><given-names>Natdanai</given-names></name><name><surname>Golovatch</surname><given-names>Sergei I.</given-names></name><name><surname>Panha</surname><given-names>Somsak</given-names></name></person-group><article-title>Revision of the Southeast Asian millipede genus 
                    <italic>Orthomorpha</italic> Bollman, 1893, with the proposal of a new genus (Diplopoda, Polydesmida, Paradoxosomatidae)
                </article-title><source>Zookeys</source><day>29</day><month>9</month><year>2011</year><volume>2011</volume><issue>131</issue><fpage>1</fpage><lpage>161</lpage><pub-id pub-id-type="doi">10.3897/zookeys.131.1921</pub-id></mixed-citation></tp:treatment-meta><tp:nomenclature><tp:taxon-name>
                        <tp:taxon-name-part taxon-name-part-type="genus">“Orthomorpha”</tp:taxon-name-part>
                        <tp:taxon-name-part taxon-name-part-type="species">oatesii</tp:taxon-name-part>
                    </tp:taxon-name><tp:taxon-authority>Pocock, 1895</tp:taxon-authority><tp:nomenclature-citation-list><tp:nomenclature-citation><tp:taxon-name>Orthomorpha oatesii</tp:taxon-name><comment><xref ref-type="bibr" rid="B59">Pocock 1895</xref>: 821 (D).</comment></tp:nomenclature-citation><tp:nomenclature-citation><tp:taxon-name>Orthomorpha Oatesii</tp:taxon-name><comment> – <xref ref-type="bibr" rid="B1">Attems 1898</xref>: 328 (D); <xref ref-type="bibr" rid="B5">1914</xref>: 192 (M, D).</comment></tp:nomenclature-citation><tp:nomenclature-citation><tp:taxon-name>Orthomorpha oatesii</tp:taxon-name><comment> – <xref ref-type="bibr" rid="B10">Attems 1936</xref>: 199 (M); <xref ref-type="bibr" rid="B11">1937</xref>: 79 (D); <xref ref-type="bibr" rid="B43">Jeekel 1963</xref>: 265 (M). <xref ref-type="bibr" rid="B44">1964</xref>: 359 (M); <xref ref-type="bibr" rid="B46">1968</xref>: 56 (M); <xref ref-type="bibr" rid="B31">Golovatch 1998</xref>: 42 (D).</comment></tp:nomenclature-citation></tp:nomenclature-citation-list></tp:nomenclature><tp:treatment-sec sec-type="Remarks"><title>Remarks.</title><p>According to the original description (<xref ref-type="bibr" rid="B59">Pocock 1895</xref>), the gonopod of this species looks absolutely different from the <italic><tp:taxon-name>Orthomorpha</tp:taxon-name></italic> type, the solenomere showing a couple of denticles near the base, while the solenophore (= lamina lateralis) is produced dorsally before subtending the solenomere. Such a conformation resembles</p><p>that of a species of the mainly Papuan tribe <tp:taxon-name>Eustrongylosomatini</tp:taxon-name>, but the only member of this tribe known to occur west of Borneo is <italic><tp:taxon-name>Diglossosternoides curiosus</tp:taxon-name></italic>, from the Seychelles (see above). Both <xref ref-type="bibr" rid="B11">Attems (1937)</xref> and <xref ref-type="bibr" rid="B46">Jeekel (1968)</xref> referred to <italic><tp:taxon-name>Orthomorpha oatesii</tp:taxon-name></italic> as a species incertae sedis, but <xref ref-type="bibr" rid="B31">Golovatch (1998)</xref> included it into his key to <italic><tp:taxon-name>Orthomorpha</tp:taxon-name></italic> species for the sake of completeness. Revision of <italic><tp:taxon-name>Orthomorpha oatesii</tp:taxon-name></italic> is required before this species can be properly allocated. The holotype comes from an unspecified locality in southern Tenasserim (= Tanintharyi), Myanmar (<xref ref-type="bibr" rid="B59">Pocock 1895</xref>).</p></tp:treatment-sec><ref-list><ref id="B59"><mixed-citation xmlns:xlink="http://www.w3.org/1999/xlink" xlink:type="simple"><person-group><name name-style="western"><surname>Pocock</surname><given-names>RI</given-names></name></person-group> (<year>1895</year>)<source> The Myriapoda of Burma, Pt. IV. Report upon the Polydesmoidea collected by Sig. L. Fea, Mr. E. W. Oates and others. Annali del Museo Civico di Storia Naturale di Genova, Serie 2, 14: 787–834.</source></mixed-citation></ref><ref id="B1"><mixed-citation xmlns:xlink="http://www.w3.org/1999/xlink" xlink:type="simple"><person-group><name name-style="western"><surname>Attems</surname><given-names>C</given-names></name></person-group> (<year>1898</year>)<article-title> System der Polydesmiden. I. Theil.</article-title><source>Denkschriften der Kaiserlichen Akademie der Wissenschaften zu Wien, mathematisch-naturwissenschaftliche Classe </source><volume>67</volume>: <fpage>221</fpage>-<lpage>482</lpage>.</mixed-citation></ref><ref id="B5"><mixed-citation xmlns:xlink="http://www.w3.org/1999/xlink" xlink:type="simple"><person-group><name name-style="western"><surname>Attems</surname><given-names>C</given-names></name></person-group> (<year>1914</year>)<source> Die indo-australischen Myriopoden. Archiv für Naturgeschichte 80A: 1–398.</source></mixed-citation></ref><ref id="B10"><mixed-citation xmlns:xlink="http://www.w3.org/1999/xlink" xlink:type="simple"><person-group><name name-style="western"><surname>Attems</surname><given-names>C</given-names></name></person-group> (<year>1936</year>)<article-title> Diplopoda of India.</article-title><source>Memoirs of the Indian Museum </source><volume>11</volume> (<issue>4</issue>): <fpage>133</fpage>-<lpage>323</lpage>.</mixed-citation></ref><ref id="B11"><mixed-citation xmlns:xlink="http://www.w3.org/1999/xlink" xlink:type="simple"><person-group><name name-style="western"><surname>Attems</surname><given-names>C</given-names></name></person-group> (<year>1937</year>)<source> Myriapoda 3. <tp:taxon-name>Polydesmoidea</tp:taxon-name> I. Fam. Strongylosomidae. Das Tierreich 68: i-xxii, 1–300.</source></mixed-citation></ref><ref id="B43"><mixed-citation xmlns:xlink="http://www.w3.org/1999/xlink" xlink:type="simple"><person-group><name name-style="western"><surname>Jeekel</surname><given-names>CAW</given-names></name></person-group> (<year>1963</year>)<article-title> Paradoxosomatidae from Borneo (Diplopoda, Polydesmida).</article-title><source>Tijdschrift voor Entomologie </source><volume>106</volume>: <fpage>205</fpage>-<lpage>283</lpage>.</mixed-citation></ref><ref id="B44"><mixed-citation xmlns:xlink="http://www.w3.org/1999/xlink" xlink:type="simple"><person-group><name name-style="western"><surname>Jeekel</surname><given-names>CAW</given-names></name></person-group> (<year>1964</year>)<article-title> A new species of <italic>Orthomorpha</italic> Bollman from Thailand observed in migration, with taxonomic notes on the genus (Diplopoda).</article-title><source>Tijdschrift voor Entomologie </source><volume>107</volume>: <fpage>355</fpage>-<lpage>364</lpage></mixed-citation></ref><ref id="B46"><mixed-citation xmlns:xlink="http://www.w3.org/1999/xlink" xlink:type="simple"><person-group><name name-style="western"><surname>Jeekel</surname><given-names>CAW</given-names></name></person-group> (<year>1968</year>)<source> On the classification and geographical distribution of the family Paradoxosomatidae (Diplopoda, Polydesmida).</source><publisher-name>Academisch Proefschrift</publisher-name>, <publisher-loc>Rotterdam</publisher-loc>, <lpage>162</lpage> pp.</mixed-citation></ref><ref id="B31"><mixed-citation xmlns:xlink="http://www.w3.org/1999/xlink" xlink:type="simple"><person-group><name name-style="western"><surname>Golovatch</surname><given-names>SI</given-names></name></person-group> (<year>1998</year>)<source> On several new or poorly-known Oriental Paradoxosomatidae (Diplopoda Polydesmida), VI. Arthropoda Selecta 6(3–4): 35–46. [for 1997]</source></mixed-citation></ref></ref-list></tp:taxon-treatment>
