# Supplementary material for: Revision of the Southeast Asian millipede genus Orthomorpha Bollman, 1893, with the proposal of a new genus (Diplopoda, Polydesmida, Paradoxosomatidae)
Source: Zookeys. 2011 Sep 29;(131):1–161. doi: 10.3897/zookeys.131.1921 (PMC3208436; doi:10.3897/zookeys.131.1921)
Supplement: XML Treatment for Orthomorphoides [file zookeys.131.1921-treatment61.xml]

<!DOCTYPE tp:taxon-treatment
  PUBLIC "-//TaxonX//DTD Taxonomic Treatment Publishing DTD v0 20100105//EN" "tax-treatment-NSO.dtd">
<tp:taxon-treatment xmlns:tp="http://www.plazi.org/taxpub"><tp:treatment-meta><mixed-citation publication-type="journal"><person-group><name><surname>Likhitrakarn</surname><given-names>Natdanai</given-names></name><name><surname>Golovatch</surname><given-names>Sergei I.</given-names></name><name><surname>Panha</surname><given-names>Somsak</given-names></name></person-group><article-title>Revision of the Southeast Asian millipede genus 
                    <italic>Orthomorpha</italic> Bollman, 1893, with the proposal of a new genus (Diplopoda, Polydesmida, Paradoxosomatidae)
                </article-title><source>Zookeys</source><day>29</day><month>9</month><year>2011</year><volume>2011</volume><issue>131</issue><fpage>1</fpage><lpage>161</lpage><pub-id pub-id-type="doi">10.3897/zookeys.131.1921</pub-id></mixed-citation></tp:treatment-meta><tp:nomenclature><tp:taxon-name>
                        <tp:taxon-name-part taxon-name-part-type="genus">Orthomorphoides</tp:taxon-name-part>
                    <object-id xmlns:xlink="http://www.w3.org/1999/xlink" xlink:type="simple">urn:lsid:zoobank.org:act:5AC4D46F-DA56-43BD-9983-A88D60F627A1</object-id>
                    <object-id xmlns:xlink="http://www.w3.org/1999/xlink" xlink:type="simple">http://species-id.net/wiki/Orthomorphoides</object-id>
                    </tp:taxon-name><tp:taxon-status xmlns:xlink="http://www.w3.org/1999/xlink" xlink:type="simple">gen. n.</tp:taxon-status></tp:nomenclature><tp:treatment-sec sec-type="Diagnosis"><title>Diagnosis.</title><p>A genus of <tp:taxon-name>Orthomorphini</tp:taxon-name> with 20 segments. Body small-sized, adults ca 18–20 mm long, ca 2.2–2.8 mm wide on midbody metazona. Paraterga moderately well developed, metazonite to prozonite width ratio being ca 1.3. Adenostyles missing. Sternal lobe or cone(s) between ♂ coxae 4 present or absent.</p><p>Gonopod with a long subcylindrical coxite and a usual, cylindrical cannula. Telopodite long and slender, modestly curved. Prefemoral part densely setose, more than 2 times shorter than femorite. The latter without evidence of torsion, slightly enlarged distally, without sulcus demarcating a “postfemoral” part. Solenophore consisting of subequally modestly developed laminae lateralis, and medialis, both sheathing a similarly long, simple, flagelliform solenomere with a barely exposed tip; tip of solenophore never deeply split, poorly bi- or trifid, at least some of its apical prongs being short spines.</p></tp:treatment-sec><tp:treatment-sec sec-type="Type-species"><title>Type-species.</title><p><italic><tp:taxon-name>Orthomorpha setosa</tp:taxon-name></italic> Attems, 1937, by present designation.</p><p>Other species included: <italic><tp:taxon-name>Orthomorphoides exaratus</tp:taxon-name></italic> (Attems, 1953).</p></tp:treatment-sec></tp:taxon-treatment>
